# Supplementary material for: FOXF2 reprograms breast cancer cells into bone metastasis seeds
Source: Nat Commun. 2019 Jun 20;10:2707. doi: 10.1038/s41467-019-10379-7 (PMC6586905; doi:10.1038/s41467-019-10379-7)
Supplement: Supplementary file 3 — Source Data [file 41467_2019_10379_MOESM3_ESM.xlsx]

## Sheet: Figure1
Figure 1a			Figure 1b					Figure 1c													Figure 1d
GSE12777_15026_65194 Cell lines dataset			E-MTAB-365 Primary tumor dataset		GSE3494 Primary tumor dataset			Sample	ER	PR	HER2	Intrinsic	BM_time	BM_event	FOXF2	Log2 FOXF2 mRNA level (RT-qPCR)	Intrinsic	Group	Cutoff		GSE2034_GSE2603 data									Intrinsic	Group	Cutoff
FOXF2 log2 intensity			FOXF2 log2 intensity		FOXF2 log2 intensity			Z768	0	0	0	TNBC	40	1	6.34949e-05	-13.943	Overall	FOXF2low, n = 23	-11.11		ID_REF	BM_time	BM_event	ER	PR	HER2	Luminal	TNBC	FOXF2	Overall	FOXF2low, n = 88	5.33537
Basal-like, n = 51	Luminal, n = 44		TNBC, n = 71	Luminal, n = 216	TNBC, n = 30	Luminal, n = 88		D91	1	0	0	Luminal	26	1	7.46758e-05	-13.709		FOXF2high, n = 10			GSM36901	101	0	1	0	0	0	0	4.16418		FOXF2high, n = 280
5.5253	5.76024		4.52856	5.64638	9.13807	7.04785		Z888	0	0	0	TNBC	55	0	9.67084e-05	-13.336	Luminal	FOXF2low, n = 14	-10.89		GSM36779	132	0	1	1	0	1	0	4.40324	Luminal	FOXF2low, n = 52	5.51413
5.54779	4.94133		5.90796	5.06872	7.28644	6.00405		Z835	1	1	0	Luminal	49	0	0.000103793	-13.234		FOXF2high, n = 7			GSM37035	14	1	1	1	1	0	0	4.42085		FOXF2high, n = 88
7.77466	5.17904		6.59528	5.9002	6.66503	6.869		Z778	0	0	0	TNBC	19	0	0.000119558	-13.03	TNBC	FOXF2low, n = 8	-11.99		GSM36949	6	1	0	0	0	0	1	4.58032	TNBC	FOXF2low, n = 21	5.35443
9.63927	5.13707		5.32073	7.09132	7.31532	6.46296		Z730	0	0	0	TNBC	8	0	0.00012655	-12.948		FOXF2high, n = 4			GSM36817	113	0	1	1	0	1	0	4.67225		FOXF2high, n = 45
6.41709	5.3621		4.25365	4.91174	6.69366	6.46247		Z85	0	0	0	TNBC	34	1	0.000141491	-12.787					GSM36867	108	0	1	1	0	1	0	4.68364
5.05287	5.31176		5.87001	6.13065	8.18916	6.42285		D72	1	0	0	Luminal	50	0	0.00014557	-12.746					GSM36830	117	0	1	1	0	1	0	4.70134
9.59077	5.16782		6.85452	5.84453	7.4045	6.72371		D4	1	0	0	Luminal	13	0	0.00015039	-12.699					GSM37037	19	1	1	1	0	1	0	4.71229
7.98958	5.22557		4.95504	5.83265	6.7234	6.58657		D97	0	0	0	TNBC	5	1	0.000163661	-12.577					GSM36974	23	0	1	0	0	0	0	4.76162
8.63316	5.30269		6.73089	5.83516	6.25647	6.8232		D26	1	0	0	Luminal	10	0	0.00018865	-12.372					GSM36795	88	0	0	0	0	0	1	4.79974
7.91286	5.06338		7.03404	6.52632	6.43361	7.07142		Z1152	0	0	0	TNBC	23	0	0.000220032	-12.15					GSM36905	17	0	0	0	NA	0	0	4.80833
5.75096	5.0891		6.75638	5.79677	6.23781	6.71725		Z849	0	0	0	TNBC	13	0	0.000236971	-12.043					GSM36991	114	0	0	1	0	0	0	4.8175
9.65943	5.1084		6.8544	6.26848	6.71727	6.00729		C241	1	1	0	Luminal	58	0	0.000251353	-11.958					GSM37055	59	0	0	0	1	0	0	4.83058
6.6968	5.03922		6.50351	6.15961	6.63765	6.65774		Z51	0	0	0	TNBC	22	1	0.000254156	-11.942					GSM36948	87	0	1	1	0	1	0	4.86484
5.31922	5.40048		5.96329	5.4291	8.1901	7.00985		Z1128	1	1	0	Luminal	62	0	0.00026239	-11.896					GSM36922	113	0	1	0	0	0	0	4.86521
7.6094	5.35892		4.89087	5.82033	7.63098	6.87661		C79	1	1	1	Luminal	20	1	0.000272775	-11.84					GSM36930	84	0	1	0	1	0	0	4.87788
5.05352	5.38054		5.84008	5.91313	6.3907	6.66094		C46	0	0	0	TNBC	34	1	0.000276967	-11.818					GSM36863	98	0	0	1	0	0	0	4.88943
6.41141	5.4937		5.88103	5.09587	6.98259	6.67544		D38	1	1	0	Luminal	36	0	0.000352278	-11.471					GSM36911	80	1	1	0	0	0	0	4.90033
8.02378	5.38803		4.80189	6.21043	6.82907	5.91924		Z147	0	1	0	Luminal	38	1	0.0003773	-11.372					GSM36878	98	0	1	1	0	1	0	4.90354
7.84802	5.35805		4.99348	6.41657	6.90381	6.77942		D14	1	1	0	Luminal	57	0	0.000381243	-11.357					GSM37014	143	0	1	0	0	0	0	4.90679
7.97444	5.01179		5.13326	6.19568	6.39877	6.74008		C170	1	1	0	Luminal	11	0	0.000382302	-11.353					GSM36899	169	0	1	1	0	1	0	4.91382
8.46399	5.0891		5.11974	5.47634	6.77839	6.48634		D35	1	0	0	Luminal	72	0	0.000425368	-11.199					GSM50040	90.8	0	0	0	0	0	1	4.93884
6.12822	5.49588		5.79183	5.32937	6.89164	6.47134		Z836	0	0	0	TNBC	18	1	0.000484237	-11.012					GSM36990	143	0	1	1	0	1	0	4.95409
4.97864	5.17061		5.34192	5.76642	6.56144	7.06901		Z748	1	0	0	Luminal	11	0	0.000518273	-10.914					GSM36866	107	0	1	1	0	1	0	4.95577
8.37407	5.30513		5.48504	5.22198	6.78409	7.44535		D112	0	1	0	Luminal	3	1	0.000537294	-10.862					GSM36908	15	1	1	1	0	1	0	4.95666
5.48158	5.66421		6.07383	5.30862	8.46205	7.38289		C115	1	1	0	Luminal	31	1	0.00056675	-10.785					GSM37004	35	1	1	0	0	0	0	4.97651
8.91413	5.41776		7.1298	5.26074	6.9156	6.82019		C38	1	0	0	Luminal	26	1	0.000590817	-10.725					GSM37010	101	0	1	1	0	1	0	4.99966
8.97996	8.59357		5.07357	6.79919	6.50177	7.46636		Z825	1	0	0	Luminal	60	0	0.000695337	-10.49					GSM36875	7	0	0	0	0	0	1	5.00085
5.48875	5.47588		5.2551	4.74755	7.16165	7.12722		D57	1	0	0	Luminal	8	0	0.000738559	-10.403					GSM37016	108	0	0	NA	1	0	0	5.0122
5.50056	5.88541		5.45992	5.68532	7.07767	6.40064		Z821	0	1	0	Luminal	53	1	0.000760903	-10.36					GSM50091	86.3	0	1	0	0	0	0	5.0162
9.2386	5.66472		3.70456	5.88138	7.30582	6.9693		D80	0	1	0	Luminal	70	1	0.000904871	-10.11					GSM36895	96	0	1	1	0	1	0	5.03024
7.66034	5.32605		3.86238	5.48325		7.29803		Z1220	0	0	0	TNBC	32	1	0.00144371	-9.436					GSM37050	18	0	0	0	0	0	1	5.03072
5.49074	5.75469		4.00876	6.03516		7.20049															GSM37038	60	1	1	1	0	1	0	5.03233
7.16256	5.64375		8.48649	5.11329		7.21466															GSM50067	9.2	0	0	0	0	0	1	5.05207
7.0828	5.47229		4.33336	5.46115		7.04708															GSM36857	95	0	1	1	0	1	0	5.05873
5.50507	5.5064		5.29688	4.52506		6.24773															GSM50039	85	0	1	1	0	1	0	5.06184
7.79503	5.35259		5.87478	4.3683		6.17893															GSM50112	14.2	1	1	0	0	0	0	5.06199
7.21922	5.06821		4.97328	5.12406		6.67557															GSM50121	49.4	0	1	1	1	0	0	5.06358
4.48702	5.15739		4.39902	5.71034		6.18002															GSM36954	19	1	1	1	0	1	0	5.08165
6.84878	5.53984		4.08621	5.30977		7.07025															GSM36805	100	0	1	NA	0	0	0	5.08693
7.56484	5.31637		4.22006	5.61691		6.55544															GSM36792	71	1	1	NA	0	0	0	5.09348
7.21194	5.31902		4.13508	4.95904		6.76001															GSM36833	54	0	0	0	1	0	0	5.09561
4.37782	5.31039		3.76097	6.68497		6.55807															GSM36977	124	0	0	0	0	0	1	5.11241
7.72802	8.58768		6.47881	5.48722		7.49358															GSM36940	134	0	0	1	0	0	0	5.11702
5.71396	5.7036		8.44412	4.92447		6.6367															GSM50087	99.7	0	1	0	0	0	0	5.1185
6.4752			4.36475	4.37415		6.60885															GSM36785	57	0	1	0	0	0	0	5.12122
8.40041			5.12478	5.09832		6.48118															GSM36900	109	0	1	0	0	0	0	5.13051
5.00436			6.28827	4.68226		6.35051															GSM36973	25	0	1	1	0	1	0	5.13231
5.00436			4.86641	4.10264		7.33584															GSM36981	87	0	0	0	0	0	1	5.13757
4.44066			4.46819	5.58884		7.30506															GSM50060	41.6	0	0	0	1	0	0	5.14778
7.24392			5.75083	4.34934		6.40054															GSM36984	138	0	1	1	0	1	0	5.14962
7.53438			5.89591	4.67887		6.8649															GSM36910	125	0	1	1	0	1	0	5.15166
			4.63666	4.11603		6.45049															GSM36834	109	0	1	0	1	0	0	5.15516
			6.00807	5.22871		7.10231															GSM36935	114	0	0	0	0	0	1	5.15877
			5.09076	5.58207		6.56372															GSM36892	110	0	1	1	0	1	0	5.17943
			5.3064	3.95545		6.05676															GSM50111	87.6	0	1	1	0	1	0	5.18074
			4.00709	4.43059		7.07654															GSM36854	105	0	0	1	NA	0	0	5.18323
			6.5419	4.36612		6.83894															GSM36827	156	0	0	0	0	0	1	5.18393
			4.99808	5.1095		6.80927															GSM50092	77.4	0	0	0	0	0	1	5.19137
			6.71455	4.30311		7.10374															GSM50118	75.4	0	1	1	0	1	0	5.19536
			4.24515	4.0865		7.58153															GSM36877	43	0	1	0	0	0	0	5.19923
			6.09806	5.23669		7.1716															GSM37026	36	1	1	1	0	1	0	5.20641
			4.92307	4.61927		6.6203															GSM50108	47.5	0	1	1	0	1	0	5.21101
			3.9829	4.95053		6.90061															GSM36959	120	0	0	0	0	0	1	5.21218
			4.71545	5.34845		7.28923															GSM36822	50	0	0	0	0	0	1	5.21494
			5.04332	5.31832		7.04589															GSM36988	96	0	1	1	0	1	0	5.21561
			6.48467	4.26553		6.10784															GSM36929	93	0	1	0	0	0	0	5.21907
			6.82407	4.28706		7.1654															GSM36951	104	0	1	1	0	1	0	5.22551
			5.86939	4.62872		6.24391															GSM37044	112	0	1	1	0	1	0	5.2302
			5.80567	5.66163		6.92774															GSM36970	116	0	1	1	0	1	0	5.23352
			5.25084	4.74176		6.44895															GSM36979	107	0	1	1	0	1	0	5.24436
			5.16987	5.10406		6.95183															GSM37045	123	0	0	0	0	0	1	5.25397
				4.5168		6.91238															GSM50107	74.5	0	0	0	0	0	1	5.25534
				4.91922		7.46083															GSM37033	161	0	1	1	1	0	0	5.25883
				4.98373		7.48087															GSM36876	133	0	0	0	0	0	1	5.26189
				5.70677		6.96417															GSM36999	37	0	1	1	0	1	0	5.26322
				5.30571		6.82659															GSM37042	14	0	0	0	1	0	0	5.26512
				4.92242		6.09945															GSM36849	110	0	1	1	0	1	0	5.27096
				4.9144		6.86792															GSM36832	119	0	1	1	0	1	0	5.27958
				5.25978		6.89117															GSM50042	52.9	0	0	0	0	0	1	5.29056
				5.32562		6.71687															GSM37017	108	0	0	0	0	0	1	5.29137
				4.30389		7.39872															GSM36985	55	0	1	1	NA	0	0	5.29353
				4.48746		6.69998															GSM36823	119	0	1	1	0	1	0	5.2987
				5.32399		6.48092															GSM36896	102	0	1	1	0	1	0	5.30474
				5.51562		6.79161															GSM37034	88	0	0	0	1	0	0	5.31066
				6.27655		6.71169															GSM36969	32	0	0	0	0	0	1	5.32751
				4.39384		7.06063															GSM36968	152	0	0	1	1	0	0	5.32753
				4.3761		6.62506															GSM50069	46	0	0	0	0	0	1	5.33208
				5.5129		6.16547															GSM50114	15.6	1	1	1	0	1	0	5.33537
				4.81303																	GSM36976	38	1	1	1	0	1	0	5.33675
				5.38639																	GSM36815	72	1	1	0	0	0	0	5.34372
				5.07212																	GSM36845	54	0	1	1	0	1	0	5.35018
				4.83089																	GSM36966	90	0	0	0	0	0	1	5.35359
				4.67672																	GSM50064	11.3	1	0	0	0	0	1	5.35443
				4.7506																	GSM37028	39	0	1	1	0	1	0	5.36889
				4.76811																	GSM50128	27.6	0	1	1	1	0	0	5.37102
				4.69232																	GSM36803	93	0	1	1	0	1	0	5.37699
				4.19704																	GSM36947	16	1	1	0	0	0	0	5.37944
				4.43587																	GSM36783	52	0	1	1	0	1	0	5.37976
				4.6289																	GSM36851	100	0	1	0	1	0	0	5.38067
				5.06257																	GSM37012	132	0	1	1	0	1	0	5.38169
				3.76986																	GSM36801	125	0	1	0	0	0	0	5.38599
				5.34573																	GSM36904	98	0	0	0	1	0	0	5.39036
				4.72891																	GSM50062	36.8	0	1	1	0	1	0	5.4042
				5.07369																	GSM36961	153	0	0	0	0	0	1	5.40559
				4.96949																	GSM37007	59	1	1	1	NA	0	0	5.41595
				5.47346																	GSM36828	76	0	0	0	0	0	1	5.42363
				4.34699																	GSM37022	30	0	0	0	0	0	1	5.42377
				4.66762																	GSM36964	12	1	0	0	1	0	0	5.4264
				5.02602																	GSM36860	30	1	1	1	1	0	0	5.4274
				4.40234																	GSM50038	77.6	0	1	0	1	0	0	5.42994
				4.30607																	GSM36853	105	0	1	1	0	1	0	5.43134
				4.21188																	GSM50079	78.2	0	0	0	0	0	1	5.43801
				4.84495																	GSM36992	104	0	1	0	1	0	0	5.44031
				6.16669																	GSM37054	66	0	0	1	1	0	0	5.44343
				4.99949																	GSM36884	129	0	1	1	1	0	0	5.44732
				5.41863																	GSM36856	86	0	1	1	0	1	0	5.45242
				5.05606																	GSM50043	62.8	0	1	0	1	0	0	5.45303
				4.98668																	GSM36995	113	0	1	1	1	0	0	5.45514
				5.74222																	GSM50100	69.7	0	1	1	0	1	0	5.45527
				4.83862																	GSM50086	99.7	0	1	0	0	0	0	5.45801
				5.65593																	GSM50090	81.5	0	1	1	NA	0	0	5.4623
				5.23862																	GSM36887	108	0	1	1	0	1	0	5.46288
				4.4918																	GSM50130	40.3	0	0	0	1	0	0	5.46808
				4.59243																	GSM50035	22.1	0	0	0	0	0	1	5.47005
				5.57551																	GSM50066	14.9	1	0	0	0	0	1	5.47157
				5.27117																	GSM36894	109	0	1	1	1	0	0	5.47229
				5.71794																	GSM36933	110	0	1	0	NA	0	0	5.47461
				5.77223																	GSM37011	60	1	1	1	NA	0	0	5.47756
				3.88705																	GSM36987	97	0	1	1	0	1	0	5.48
				6.23766																	GSM36912	97	0	0	0	0	0	1	5.48209
				5.51103																	GSM50059	91.6	0	1	1	0	1	0	5.49085
				5.31052																	GSM50119	50.2	0	0	0	1	0	0	5.49544
				4.99158																	GSM36914	84	0	1	1	0	1	0	5.50308
				5.18576																	GSM36841	134	0	1	1	0	1	0	5.50415
				5.4925																	GSM36890	116	0	1	0	NA	0	0	5.50736
				6.31489																	GSM36780	84	0	0	0	1	0	0	5.50785
				5.4202																	GSM37030	44	0	1	0	0	0	0	5.50876
				6.09978																	GSM36831	87	0	1	1	0	1	0	5.50885
				5.75866																	GSM36953	84	0	0	0	1	0	0	5.51258
				5.12043																	GSM50122	38.9	1	1	1	0	1	0	5.51413
				5.55283																	GSM50102	8	0	0	0	0	0	1	5.51448
				5.32169																	GSM36906	101	0	0	0	0	0	1	5.52985
				4.48345																	GSM36800	37	0	0	1	0	0	0	5.53755
				5.06844																	GSM36777	79	0	1	1	0	1	0	5.53792
				4.65016																	GSM36939	14	1	1	1	0	1	0	5.53837
				4.41602																	GSM37018	20	1	1	0	0	0	0	5.54186
				5.26714																	GSM50116	43	0	0	0	1	0	0	5.54527
				4.17518																	GSM36924	29	1	1	1	0	1	0	5.55074
				5.79902																	GSM37048	87	0	0	0	0	0	1	5.55234
				5.01646																	GSM37036	15	1	1	0	1	0	0	5.55788
				5.65567																	GSM50110	62.3	0	0	0	0	0	1	5.55841
				4.82131																	GSM50034	87	0	0	0	1	0	0	5.56143
				5.25492																	GSM50083	87.4	0	1	1	0	1	0	5.56516
				4.76466																	GSM50082	85.3	0	1	1	1	0	0	5.57526
				5.31226																	GSM37060	81	0	1	1	1	0	0	5.5795
				5.87715																	GSM36956	32	1	1	1	0	1	0	5.58217
				4.56567																	GSM36850	121	0	1	1	0	1	0	5.58827
				5.66731																	GSM36821	88	0	1	NA	0	0	0	5.58918
				6.51042																	GSM37020	48	1	0	0	NA	0	0	5.59393
				4.73268																	GSM50065	69.7	0	1	0	1	0	0	5.6008
				5.75156																	GSM36963	60	0	1	1	0	1	0	5.60312
				6.98034																	GSM50097	64.7	1	1	1	0	1	0	5.60706
				5.37296																	GSM36808	58	0	0	NA	0	0	0	5.61035
				6.27098																	GSM50123	46.8	0	0	0	0	0	1	5.61254
				5.34196																	GSM50036	109.8	0	1	1	0	1	0	5.61449
				4.59561																	GSM36955	25	1	0	0	0	0	1	5.61454
				5.55889																	GSM36873	100	0	1	1	0	1	0	5.61698
				5.80677																	GSM36820	141	0	1	1	0	1	0	5.62535
				5.06729																	GSM36918	11	1	0	0	0	0	1	5.63583
				5.26721																	GSM36788	79	0	0	0	0	0	1	5.6394
				6.54429																	GSM36848	105	0	1	1	NA	0	0	5.64982
				5.9094																	GSM37062	54	0	1	1	0	1	0	5.65949
				5.98743																	GSM36781	147	0	1	0	1	0	0	5.6615
				5.51237																	GSM37025	107	0	1	1	1	0	0	5.66615
				4.878																	GSM50047	64.9	0	1	1	0	1	0	5.67467
				6.2429																	GSM36843	77	0	1	1	0	1	0	5.67584
				5.55883																	GSM36839	32	1	1	0	0	0	0	5.6793
				5.27897																	GSM37029	47	0	1	0	0	0	0	5.68459
				4.60073																	GSM36881	11	1	1	1	0	1	0	5.68788
				4.11953																	GSM50115	53	0	1	1	0	1	0	5.6947
				4.35649																	GSM36835	14	0	0	0	0	0	1	5.70023
				6.10796																	GSM50075	87.8	0	1	1	0	1	0	5.70298
				5.54153																	GSM50074	87.8	0	1	0	0	0	0	5.70877
				4.95412																	GSM50104	81.2	1	1	1	0	1	0	5.71569
				4.78955																	GSM50084	76.8	0	1	1	1	0	0	5.71757
				4.53617																	GSM36975	110	0	1	0	1	0	0	5.72808
				4.11242																	GSM36840	86	0	1	1	0	1	0	5.7287
				6.17707																	GSM36972	37	1	1	0	0	0	0	5.73203
				5.19731																	GSM37032	86	0	1	1	0	1	0	5.73218
				4.78172																	GSM36825	99	0	1	1	0	1	0	5.73968
				5.03413																	GSM36787	72	0	1	1	0	1	0	5.75015
				6.04609																	GSM50131	55.1	1	1	1	0	1	0	5.76093
				4.50208																	GSM36996	24	1	1	1	1	0	0	5.7639
				4.56068																	GSM50099	15.6	1	1	1	NA	0	0	5.76793
				4.47987																	GSM36861	155	0	1	0	0	0	0	5.76985
				5.57294																	GSM36789	51	1	1	1	0	1	0	5.77492
				4.8433																	GSM37001	33	1	1	0	1	0	0	5.77871
				5.3782																	GSM37023	14	1	0	0	1	0	0	5.78763
				5.36538																	GSM36883	88	0	1	0	0	0	0	5.79066
				5.17934																	GSM36937	11	1	0	0	0	0	1	5.79433
				5.47643																	GSM50072	128.9	0	0	0	1	0	0	5.79992
				5.42373																	GSM50068	41.8	0	1	0	0	0	0	5.80491
				5.28709																	GSM36982	92	0	1	1	0	1	0	5.80875
				4.58871																	GSM36810	105	0	1	1	0	1	0	5.8166
				5.05154																	GSM50081	60.8	0	1	1	NA	0	0	5.817
				5.57923																	GSM36945	92	0	1	1	0	1	0	5.81787
				5.38966																	GSM50101	76.3	1	1	1	0	1	0	5.81929
				5.06881																	GSM36819	131	0	1	1	0	1	0	5.81955
				5.62179																	GSM50085	78	0	1	1	1	0	0	5.82178
				3.8882																	GSM36870	30	1	1	0	0	0	0	5.82344
				4.27181																	GSM36844	121	0	1	NA	0	0	0	5.82442
				5.11688																	GSM36921	108	0	1	1	0	1	0	5.83413
				4.84977																	GSM36946	26	1	1	1	0	1	0	5.83507
				4.5932																	GSM37039	48	1	1	0	0	0	0	5.83522
				4.37364																	GSM37061	105	0	0	1	NA	0	0	5.83978
				5.16005																	GSM50052	54.7	0	0	0	1	0	0	5.84189
																					GSM36980	122	0	1	1	0	1	0	5.8437
																					GSM36842	81	0	1	1	1	0	0	5.84618
																					GSM50105	86.3	0	1	0	NA	0	0	5.84927
																					GSM37041	9	1	1	1	NA	0	0	5.84935
																					GSM36816	98	0	0	1	0	0	0	5.85043
																					GSM36967	15	1	1	0	0	0	0	5.85544
																					GSM36794	87	0	1	0	NA	0	0	5.86038
																					GSM36864	84	0	1	1	0	1	0	5.86222
																					GSM36837	137	0	1	1	0	1	0	5.87452
																					GSM50094	38.6	1	0	0	0	0	1	5.87738
																					GSM36804	88	0	1	1	0	1	0	5.88787
																					GSM50093	94.3	0	0	0	0	0	1	5.89135
																					GSM36791	79	0	0	NA	NA	0	0	5.89388
																					GSM50103	22.1	0	0	0	1	0	0	5.89941
																					GSM37000	137	0	1	1	0	1	0	5.89947
																					GSM36978	148	0	0	1	NA	0	0	5.89975
																					GSM36826	58	0	1	1	0	1	0	5.89979
																					GSM36874	30	1	1	1	0	1	0	5.9027
																					GSM36928	23	1	1	1	0	1	0	5.90281
																					GSM36809	56	0	0	0	0	0	1	5.91063
																					GSM36782	66	0	1	NA	0	0	0	5.91161
																					GSM50053	47.6	0	1	1	0	1	0	5.91167
																					GSM36893	124	0	1	0	0	0	0	5.91619
																					GSM37008	70	1	1	0	0	0	0	5.91695
																					GSM50071	69.8	0	0	0	0	0	1	5.92402
																					GSM36915	97	0	0	0	1	0	0	5.93137
																					GSM36778	50	0	1	0	0	0	0	5.94182
																					GSM36917	144	0	1	1	NA	0	0	5.94433
																					GSM36938	108	0	1	1	0	1	0	5.95243
																					GSM37049	29	1	0	1	1	0	0	5.95372
																					GSM37059	83	0	1	1	0	1	0	5.95707
																					GSM36882	99	0	1	1	0	1	0	5.96977
																					GSM37003	19	1	1	0	0	0	0	5.97438
																					GSM36931	37	0	1	1	0	1	0	5.97964
																					GSM36829	157	0	1	1	0	1	0	5.98686
																					GSM36802	92	0	1	1	0	1	0	5.9945
																					GSM37024	95	0	1	1	0	1	0	6.00206
																					GSM37056	82	0	0	1	NA	0	0	6.00296
																					GSM36879	39	1	0	0	1	0	0	6.00817
																					GSM50044	67.4	0	1	0	0	0	0	6.01293
																					GSM36932	96	0	1	1	0	1	0	6.01422
																					GSM50080	87	0	1	1	0	1	0	6.01479
																					GSM36807	88	0	1	1	NA	0	0	6.018
																					GSM36799	75	0	1	0	1	0	0	6.02204
																					GSM36784	57	1	1	1	1	0	0	6.03317
																					GSM36957	47	1	1	1	1	0	0	6.03798
																					GSM37057	59	0	1	0	0	0	0	6.03948
																					GSM37006	71	1	1	1	NA	0	0	6.03982
																					GSM36913	109	0	1	0	0	0	0	6.04163
																					GSM36858	14	1	1	1	1	0	0	6.04729
																					GSM37058	64	1	1	1	0	1	0	6.04839
																					GSM36811	62	1	1	1	0	1	0	6.05455
																					GSM37046	86	0	1	1	NA	0	0	6.05465
																					GSM50095	78.5	0	1	1	0	1	0	6.05818
																					GSM36903	8	1	1	1	0	1	0	6.05951
																					GSM36986	77	0	1	1	0	1	0	6.0643
																					GSM36806	92	0	1	1	0	1	0	6.06543
																					GSM36872	7	0	1	1	1	0	0	6.06713
																					GSM36950	28	1	1	1	0	1	0	6.07378
																					GSM37053	33	1	0	0	0	0	1	6.07491
																					GSM50106	19	0	0	0	0	0	1	6.08124
																					GSM36926	24	0	0	0	1	0	0	6.08345
																					GSM36812	80	0	0	NA	0	0	0	6.09361
																					GSM36989	11	1	1	0	0	0	0	6.1027
																					GSM36997	44	1	1	1	0	1	0	6.10622
																					GSM50089	104.9	0	0	0	0	0	1	6.10676
																					GSM37047	108	0	1	0	0	0	0	6.10838
																					GSM36838	34	1	1	1	0	1	0	6.11242
																					GSM36902	28	0	1	1	NA	0	0	6.11365
																					GSM50127	62.9	0	1	1	1	0	0	6.1193
																					GSM36786	66	0	1	1	1	0	0	6.12125
																					GSM37013	66	1	1	1	NA	0	0	6.1315
																					GSM36958	111	0	1	1	0	1	0	6.13156
																					GSM37005	56	0	1	1	NA	0	0	6.13579
																					GSM50096	16.6	0	0	0	0	0	1	6.14377
																					GSM36798	106	0	0	0	0	0	1	6.15101
																					GSM37051	18	0	1	1	0	1	0	6.15769
																					GSM36868	123	0	1	1	0	1	0	6.16721
																					GSM37027	17	0	1	0	NA	0	0	6.17327
																					GSM37009	122	0	1	1	NA	0	0	6.19407
																					GSM36888	28	1	1	0	0	0	0	6.20274
																					GSM36818	62	0	1	1	0	1	0	6.20344
																					GSM36793	101	0	0	0	0	0	1	6.20629
																					GSM50061	47.5	1	0	0	0	0	1	6.2065
																					GSM50051	45.2	0	1	1	0	1	0	6.20912
																					GSM36925	104	0	1	1	0	1	0	6.21161
																					GSM50037	82.3	0	1	1	NA	0	0	6.22602
																					GSM36813	49	1	1	1	0	1	0	6.23741
																					GSM50070	40.3	1	0	0	0	0	1	6.24985
																					GSM36880	97	0	1	1	0	1	0	6.28757
																					GSM50045	129	0	0	0	NA	0	0	6.2986
																					GSM36965	134	0	1	1	0	1	0	6.30602
																					GSM36962	114	0	1	1	NA	0	0	6.31117
																					GSM36936	109	0	1	0	0	0	0	6.32465
																					GSM36907	86	0	1	1	NA	0	0	6.33774
																					GSM36796	118	0	1	1	0	1	0	6.34197
																					GSM36919	153	0	1	1	0	1	0	6.34593
																					GSM36836	99	0	1	1	0	1	0	6.35267
																					GSM36942	152	0	1	1	0	1	0	6.35509
																					GSM50078	83.8	0	0	1	0	0	0	6.38116
																					GSM36952	13	0	0	0	NA	0	0	6.3993
																					GSM37019	146	0	1	1	1	0	0	6.40318
																					GSM37015	122	0	1	1	0	1	0	6.4234
																					GSM36865	103	0	0	0	0	0	1	6.4498
																					GSM50063	37.3	0	0	0	0	0	1	6.47783
																					GSM50049	66	0	1	1	0	1	0	6.48399
																					GSM36927	8	0	1	1	0	1	0	6.49191
																					GSM50098	30.8	1	1	1	0	1	0	6.49576
																					GSM36993	98	0	1	1	NA	0	0	6.49684
																					GSM36852	107	0	1	1	1	0	0	6.49841
																					GSM36934	171	0	1	1	0	1	0	6.54636
																					GSM36909	95	0	0	0	0	0	1	6.56036
																					GSM36862	25	1	0	0	0	0	1	6.56532
																					GSM36943	19	1	1	0	0	0	0	6.57213
																					GSM36889	108	0	1	1	0	1	0	6.57355
																					GSM36994	2	1	1	1	0	1	0	6.57403
																					GSM36916	125	0	1	1	NA	0	0	6.60838
																					GSM36885	40	1	1	1	0	1	0	6.62137
																					GSM50048	72.8	0	0	0	0	0	1	6.62564
																					GSM36869	126	0	1	1	0	1	0	6.63106
																					GSM50120	44.2	0	1	1	0	1	0	6.63733
																					GSM36871	84	0	1	1	NA	0	0	6.643
																					GSM36790	107	0	1	NA	NA	0	0	6.66685
																					GSM36814	61	1	1	NA	1	0	0	6.68598
																					GSM37043	161	0	0	0	NA	0	0	6.68862
																					GSM36891	87	0	0	0	0	0	1	6.75507
																					GSM36859	130	0	1	1	0	1	0	6.7689
																					GSM50073	87	0	0	0	0	0	1	6.78862
																					GSM36846	103	0	0	0	0	0	1	6.80851
																					GSM36797	9	1	0	1	0	0	0	6.8092
																					GSM37002	16	0	0	0	0	0	1	6.81181
																					GSM36898	7	1	1	NA	0	0	0	6.81384
																					GSM36971	19	1	1	1	0	1	0	6.83857
																					GSM36983	75	1	1	1	NA	0	0	6.85672
																					GSM36897	25	0	1	1	0	1	0	6.87287
																					GSM36824	86	0	1	0	0	0	0	6.88987
																					GSM36923	23	0	0	0	0	0	1	7.02498
																					GSM36944	112	0	1	1	0	1	0	7.04182
																					GSM36941	9	0	0	0	0	0	1	7.04919
																					GSM36855	128	0	0	1	0	0	0	7.09864
																					GSM36920	20	0	1	1	1	0	0	7.20591
																					GSM37052	32	0	0	0	1	0	0	7.21669
																					GSM37031	18	1	1	0	1	0	0	7.22677
																					GSM36998	5	0	1	1	0	1	0	7.31077
																					GSM37040	6	0	0	0	0	0	1	7.40849
																					GSM36847	85	0	0	NA	0	0	0	7.51727
																					GSM36960	51	0	1	1	0	1	0	7.53737
																					GSM37021	109	0	0	0	0	0	1	7.55757
																					GSM36886	94	0	0	0	0	0	1	7.66178
																					GSM50046	96.5	0	0	0	0	0	1	7.66621
																					GSM50054	48.6	0	0	0	1	0	0	9.59196

## Sheet: Figure S1
Supplementary Figure 1
Sample	ER	PR	HER2	Intrinsic	NBM_time	NBM_event	DMFS_time	DMFS_event	FOXF2-raw	Log2 FOXF2 level	Intrinsic	Group_DMFS	DMFS_Cutoff	Group_NBMFS	NBMFS_Cutoff
C56	1	1	0	Luminal	82	0	82	0	4.92335e-05	-14.31	Overall	FOXF2low, n = 56	-10.6	FOXF2low, n = 97	-11.942
Z1000	1	1	0	Luminal	72	0	72	0	5.42131e-05	-14.171		FOXF2high, n = 62		FOXF2high, n = 21
D7	1	1	0	Luminal	98	0	98	0	5.6437e-05	-14.113	Luminal	FOXF2low, n = 34	-11.353	FOXF2low, n = 65	-10.078
C44	1	1	0	Luminal	82	0	82	0	5.9862e-05	-14.028		FOXF2high, n = 50		FOXF2high, n = 19
Z941	1	1	0	Luminal	72	0	72	0	7.54563e-05	-13.694	TNBC	FOXF2low, n = 16	-11.751	FOXF2low, n = 13	-11.559
Z1285	1	1	1	Luminal	66	0	66	0	8.70377e-05	-13.488		FOXF2high, n = 18		FOXF2high, n = 21
Z1094	1	1	1	Luminal	67	0	67	0	9.30909e-05	-13.391
Z89	1	1	0	Luminal	66	0	66	0	9.45869e-05	-13.368
Z835	1	1	0	Luminal	49	1	49	1	0.000103793	-13.234
D78	1	1	0	Luminal	95	0	95	0	0.000113187	-13.109
A152	1	1	0	Luminal	120	0	120	0	0.000113817	-13.101
Z1250	1	1	1	Luminal	12	1	12	1	0.000116208	-13.071
D24	1	1	0	Luminal	97	0	97	0	0.000137622	-12.827
Z934	1	1	0	Luminal	72	0	72	0	0.000161856	-12.593
Z32	1	1	1	Luminal	61	0	61	1	0.000214015	-12.19
Z932	1	1	0	Luminal	72	0	72	0	0.000214015	-12.19
D51	1	1	0	Luminal	36	1	36	1	0.000250136	-11.965
C241	1	1	NA	Luminal	58	1	58	1	0.000251353	-11.958
Z1128	1	1	0	Luminal	62	1	62	1	0.00026239	-11.896
C79	1	1	1	Luminal	36	0	36	1	0.000272775	-11.84
Z1372	1	0	0	Luminal	65	0	65	0	0.000285346	-11.775
C121	1	0	1	Luminal	29	0	20	1	0.000288928	-11.757
Z718	1	1	0	Luminal	72	0	72	0	0.000306038	-11.674
C80	1	1	0	Luminal	80	0	80	0	0.000338865	-11.527
C27	1	1	1	Luminal	84	0	84	0	0.000339806	-11.523
C70	1	0	0	Luminal	65	0	65	0	0.000345986	-11.497
C34	1	1	0	Luminal	63	0	63	0	0.000349602	-11.482
D38	1	1	0	Luminal	36	1	36	1	0.000352278	-11.471
C36	1	1	0	Luminal	84	0	84	0	0.0003567	-11.453
B69	1	1	0	Luminal	116	0	116	0	0.000371848	-11.393
C251	1	1	NA	Luminal	48	0	48	0	0.000372622	-11.39
D28	1	0	1	Luminal	97	0	97	0	0.00037861	-11.367
D107	1	1	0	Luminal	77	0	77	0	0.000379661	-11.363
D14	1	1	0	Luminal	57	1	57	1	0.000381243	-11.357
C170	1	1	0	Luminal	11	1	11	1	0.000382302	-11.353
D106	1	1	NA	Luminal	94	0	94	0	0.000392505	-11.315
C37	1	0	0	Luminal	84	0	84	0	0.000408041	-11.259
Z1575	1	1	0	Luminal	61	0	61	0	0.000420677	-11.215
D35	1	0	0	Luminal	72	1	72	1	0.000425368	-11.199
Z744	1	0	0	Luminal	52	1	52	1	0.000440674	-11.148
C5	1	1	1	Luminal	51	0	50	0	0.000458751	-11.09
C62	1	1	0	Luminal	48	0	48	0	0.000471322	-11.051
C33	1	1	0	Luminal	84	0	84	0	0.000493727	-10.984
D22	1	1	0	Luminal	97	0	97	0	0.000502357	-10.959
D25	1	0	NA	Luminal	25	1	25	1	0.000506202	-10.948
D70	1	1	1	Luminal	71	0	71	0	0.000511847	-10.932
D113	1	1	0	Luminal	65	0	65	0	0.000515764	-10.921
Z748	1	0	0	Luminal	11	1	11	1	0.000518273	-10.914
D98	1	0	0	Luminal	76	0	76	0	0.000536178	-10.865
C115	1	1	0	Luminal	31	0	31	1	0.00056675	-10.785
D50	1	0	1	Luminal	76	0	76	0	0.00057506	-10.764
C20	1	1	1	Luminal	85	0	85	0	0.000589999	-10.727
C38	1	0	0	Luminal	26	0	26	1	0.000590817	-10.725
D52	1	1	NA	Luminal	79	0	79	0	0.000601562	-10.699
C18	1	0	0	Luminal	66	0	66	0	0.000638511	-10.613
D92	1	0	0	Luminal	94	0	94	0	0.000641172	-10.607
Z19	1	1	0	Luminal	36	0	36	0	0.000644291	-10.6
D13	1	1	0	Luminal	99	0	99	0	0.000665626	-10.553
Z825	1	0	0	Luminal	60	1	60	1	0.000695337	-10.49
Z841	1	1	0	Luminal	70	0	70	0	0.000732949	-10.414
D57	1	0	0	Luminal	8	1	8	1	0.000738559	-10.403
Z142	1	1	0	Luminal	81	0	81	0	0.00076779	-10.347
D31	1	0	0	Luminal	84	0	84	0	0.000799841	-10.288
C4	1	1	1	Luminal	82	0	82	0	0.000894271	-10.127
D90	1	0	0	Luminal	75	0	75	0	0.000913695	-10.096
Z1144	1	1	0	Luminal	69	0	69	0	0.000925166	-10.078
C94	1	1	0	Luminal	75	0	75	0	0.000951176	-10.038
C59	1	1	0	Luminal	81	0	81	0	0.000963118	-10.02
C40	1	0	0	Luminal	84	0	84	0	0.000989509	-9.981
D5	1	1	0	Luminal	98	0	98	0	0.00100541	-9.958
Z163	1	0	0	Luminal	79	0	79	0	0.0010124	-9.948
C92	1	0	1	Luminal	16	1	16	1	0.00109945	-9.829
D43	1	1	0	Luminal	96	0	96	0	0.00122076	-9.678
D79	1	1	0	Luminal	95	0	95	0	0.00128769	-9.601
Z67	1	1	0	Luminal	82	0	82	0	0.00132941	-9.555
D54	1	1	0	Luminal	71	0	71	0	0.00142285	-9.457
D47	1	1	0	Luminal	76	0	76	0	0.00145476	-9.425
Z690	1	1	0	Luminal	75	0	75	0	0.00158753	-9.299
C19	1	1	1	Luminal	55	1	55	1	0.00177989	-9.134
C130	1	1	1	Luminal	70	0	70	0	0.00180348	-9.115
C3	1	1	NA	Luminal	87	0	87	0	0.00251714	-8.634
Z1085	1	0	1	Luminal	67	0	67	0	0.00256825	-8.605
D101	1	0	NA	Luminal	74	0	74	0	0.00261858	-8.577
C61	1	1	0	Luminal	81	0	81	0	0.00346243	-8.174
A167	0	0	0	TNBC	120	0	120	0	1.508e-05	-16.017
A132	0	0	0	TNBC	120	0	120	0	1.57859e-05	-15.951
A127	0	0	0	TNBC	120	0	120	0	3.27533e-05	-14.898
Z768	0	0	0	TNBC	41	0	41	1	6.34949e-05	-13.943
Z1067	0	0	0	TNBC	60	0	60	0	8.87434e-05	-13.46
Z807	0	0	0	TNBC	71	0	71	0	9.04826e-05	-13.432
Z888	0	0	0	TNBC	55	1	55	1	9.67084e-05	-13.336
Z778	0	0	0	TNBC	19	1	19	1	0.000119558	-13.03
Z730	0	0	0	TNBC	8	1	8	1	0.00012655	-12.948
Z85	0	0	0	TNBC	34	0	34	1	0.000141491	-12.787
D97	0	0	0	TNBC	8	0	5	1	0.000163661	-12.577
Z1152	0	0	0	TNBC	23	1	23	1	0.000220032	-12.15
Z849	0	0	0	TNBC	13	1	13	1	0.000236971	-12.043
Z51	0	0	0	TNBC	28	0	22	1	0.000254156	-11.942
A135	0	0	0	TNBC	120	0	120	0	0.000256278	-11.93
C46	0	0	0	TNBC	34	0	34	1	0.000276967	-11.818
D10	0	0	0	TNBC	87	0	87	0	0.000290133	-11.751
D115	0	0	0	TNBC	36	0	36	0	0.000331432	-11.559
Z712	0	0	0	TNBC	70	0	70	0	0.00034075	-11.519
D17	0	0	0	TNBC	97	0	97	0	0.000354236	-11.463
D45	0	0	0	TNBC	85	0	85	0	0.000369279	-11.403
Z964	0	0	0	TNBC	57	0	57	0	0.000388984	-11.328
Z933	0	0	0	TNBC	72	0	72	0	0.000412305	-11.244
Z1274	0	0	0	TNBC	57	0	57	0	0.000420677	-11.215
Z836	0	0	0	TNBC	18	0	18	1	0.000484237	-11.012
Z71	0	0	0	TNBC	87	0	87	0	0.000546307	-10.838
C107	0	0	0	TNBC	70	0	70	0	0.000564789	-10.79
C140	0	0	0	TNBC	68	0	68	0	0.000627542	-10.638
D64	0	0	0	TNBC	95	0	95	0	0.000675386	-10.532
D96	0	0	0	TNBC	75	0	75	0	0.000873442	-10.161
C1	0	0	0	TNBC	69	0	69	0	0.000984037	-9.989
D27	0	0	0	TNBC	77	0	77	0	0.00129037	-9.598
Z1220	0	0	0	TNBC	32	0	32	1	0.00144371	-9.436
C100	0	0	0	TNBC	39	0	39	0	0.00286153	-8.449

## Sheet: Figure 2
Figure 2a
Experiment 1
		Ct		Ct	∆Ct	2-∆Ct	x1000
4T1-Vector	Gapdh	17.8616	Foxf2	30.5346	12.673	0.000153126	0.153126
	Gapdh	17.4339	Foxf2	30.2228	12.789	0.000141298	0.141298
	Gapdh	17.379	Foxf2	31.6695	14.2904	4.99058e-05	0.0499058
4T1-Foxf2	Gapdh	16.3567	Foxf2	24.6247	8.268	0.00324403	3.24403
	Gapdh	16.2492	Foxf2	24.5146	8.26546	0.00324973	3.24973
	Gapdh	16.4532	Foxf2	24.5247	8.07155	0.00371725	3.71725
Experiment 2
		Ct		Ct	∆Ct	2-∆Ct	x1000
4T1-Vector	Gapdh	17.2588	Foxf2	29.1123	11.8535	0.000270234	0.270234
	Gapdh	17.215	Foxf2	30.1535	12.9385	0.000127387	0.127387
	Gapdh	17.3541	Foxf2	30.3125	12.9583	0.000125647	0.125647
4T1-Foxf2	Gapdh	17.3241	Foxf2	24.1246	6.8005	0.00897112	8.97112
	Gapdh	17.1254	Foxf2	23.5951	6.46969	0.0112832	11.2832
	Gapdh	17.1562	Foxf2	23.3515	6.19525	0.0136472	13.6472
Figure 2b
Tumor volume (cm³)
Experiment 1
4T1-Vector	2.03	1.03	0.78	0.55	0.64
4T1-Foxf2	5.01	1.64	1.77	1.72	1.22
Experiment 2
4T1-Vector	0.89	0.57	0.68	0.62
4T1-Foxf2	1.66	1.59	1.38	1.88
Experiment 3
4T1-Vector	1.21	1.24	0.94	0.58	1.03
4T1-Foxf2	1.92	1.57	1.42	0.87	1.78
Figure 2d
Number of lesions
Experiment 1							Average
4T1-Vector	0	0	1	0	0	0	0.166667
4T1-Foxf2	1	4	2	2	4	1	2.33333
Experiment 2					Average
4T1-Vector	1	0	0	0	0.25
4T1-Foxf2	1	2	0	2	1.25
Osteolytic area (mm²)
Experiment 1							Average
4T1-Vector	0	0	0.32	0	0	0	0.0533333
4T1-Foxf2	0.32	0.3825	0.75	0.355	0.61	0.1	0.419583
Experiment 2					Average
4T1-Vector	0.3	0	0	0	0.075
4T1-Foxf2	0.22	0.35	0	0.58	0.2875
Incidence of BM (%)
	Experiment 1	Experiment 2	Experiment 3	Average
4T1-Vector	0.2	0.25	0.2	0.216667
4T1-Foxf2	1	0.75	0.8	0.85
Osteoclasts mm -1
Experiment 1				Average
4T1-Vector	16	12	20	16
4T1-Foxf2	32	44	48	41.3333
Experiment 2				Average
4T1-Vector	10	14	16	13.3333
4T1-Foxf2	36	30	38	34.6667
Figure 2e
Size of colonies (x10³ μm²)
Experiment 1
4T1-Vector	0.295002	1.61628	0.271426	2.14101	2.61549	0.231092
4T1-Foxf2	3.95993	4.96516	3.05349	4.588	4.35372	5.89245
Experiment 2
4T1-Vector	0.305114	1.48633	1.45237	1.25537	0.589112	0.600158
4T1-Foxf2	2.56916	2.56698	1.92511	1.58963	5.00426	4.89615
Experiment 3
4T1-Vector	0.299511	1.12025	1.358	0.589324	1.00121	0.995145
4T1-Foxf2	1.45225	3.54215	2.96549	2.57415	3.54165	1.68916
Number of colonies
Experiment 1
4T1-Vector	16	18	14	16	10	10
4T1-Foxf2	29	32	33	34	36	60
Experiment 2
4T1-Vector	16	5	8	10	12	9
4T1-Foxf2	30	35	58	35	19	21
Figure 2f
Lung metastatic nodules
Experiment 1
4T1-Vector	100	70	40	42	30
4T1-Foxf2	8	9	10	16	18
Experiment 2
4T1-Vector	35	27	41	38
4T1-Foxf2	12	18	8	11
Experiment 3
4T1-Vector	44	39	27	31
4T1-Foxf2	20	6	18	15
Figure 2g
Incidence of liver metastases (%)
	Experiment 1	Experiment 2	Experiment 3	Average
4T1-Vector	0.5	0.75	0.6	0.616667
4T1-Foxf2	0	0.25	0.2	0.15

## Sheet: Figure S2
Supplementary Figure 2a
Experiment 1
		Ct		Ct	∆Ct	2-∆Ct	x1000
4T1-Vector	Gapdh	17.4729	Foxf2	30.7346	13.2618	0.000101814	0.101814
	Gapdh	17.2659	Foxf2	30.5228	13.2569	0.000102159	0.102159
	Gapdh	17.1947	Foxf2	30.2345	13.0398	0.000118748	0.118748
4T1-Foxf2	Gapdh	16.2416	Foxf2	24.8676	8.62597	0.00253119	2.53119
	Gapdh	16.2184	Foxf2	24.7979	8.57953	0.00261399	2.61399
	Gapdh	16.4184	Foxf2	24.8898	8.4714	0.00281744	2.81744
Experiment 2
		Ct		Ct	∆Ct	2-∆Ct	x1000
4T1-Vector	Gapdh	18.7746	Foxf2	32.0574	13.2828	0.000100339	0.100339
	Gapdh	18.2191	Foxf2	31.4265	13.2073	0.00010573	0.10573
	Gapdh	18.3697	Foxf2	31.8735	13.5038	8.60894e-05	0.0860894
4T1-Foxf2	Gapdh	18.9001	Foxf2	26.6025	7.70238	0.00480124	4.80124
	Gapdh	18.3251	Foxf2	26.7215	8.39631	0.00296796	2.96796
	Gapdh	18.3824	Foxf2	26.2965	7.91407	0.00414599	4.14599
Experiment 1
		Ct		Ct	∆Ct	2-∆Ct	x100000
4T1-shControl	Gapdh	17.5378	Foxf2	31.6465	14.1086	5.66075e-05	5.66075
	Gapdh	17.674	Foxf2	31.5223	13.8483	6.78019e-05	6.78019
	Gapdh	17.6133	Foxf2	31.6695	14.0562	5.87021e-05	5.87021
4T1-shFoxf2	Gapdh	16.7483	Foxf2	33.0039	16.2556	1.27813e-05	1.27813
	Gapdh	16.6452	Foxf2	33.0514	16.4062	1.15148e-05	1.15148
	Gapdh	16.8484	Foxf2	33.9473	17.0989	7.12378e-06	0.712378
Experiment 2
		Ct		Ct	∆Ct	2-∆Ct	x100000
4T1-shControl	Gapdh	17.7703	Foxf2	30.5945	12.8242	0.00013789	13.789
	Gapdh	17.3052	Foxf2	30.4274	13.1221	0.000112161	11.2161
	Gapdh	17.5633	Foxf2	31.5888	14.0255	5.99666e-05	5.99666
4T1-shFoxf2	Gapdh	17.5363	Foxf2	32.9606	15.4243	2.27421e-05	2.27421
	Gapdh	17.7552	Foxf2	32.8701	15.115	2.81796e-05	2.81796
	Gapdh	17.6669	Foxf2	32.2367	14.5699	4.11182e-05	4.11182
Supplementary Figure 2b
Tumor volume (cm³)
Experiment 1
4T1-Vector	0.82	0.91	1.17	1.02
4T1-Foxf2	1.63	1.38	2.07	4.02
Experiment 2
4T1-Vector	1.03	1.12	1.33	1.36
4T1-Foxf2	1.56	2.16	2.39	3.18
Tumor volume (cm³)
Experiment 1
4T1-shControl	1.37	1.51	1.64	1.78
4T1-shFoxf2	0.55	0.75	0.69	0.89
Experiment 2
4T1-shControl	1.53	1.72	0.92	1.17
4T1-shFoxf2	0.91	1.03	0.73	0.45
Supplementary Figure 2c
Number of lesions
Experiment 1						Average
4T1-Vector	0	1	0	0	0	0.2
4T1-Foxf2	1	2	1	1	0	1
Experiment 2
4T1-Vector	1	1	0	0	0	0.4
4T1-Foxf2	1	0	1	1	1	0.8
Osteolytic area (mm²)
Experiment 1						Average
4T1-Vector	0.23	0	0	0	0	0.046
4T1-Foxf2	0.7	0.47	0.36	0.39	0	0.384
Experiment 2						Average
4T1-Vector	0.24	0.31	0	0	0	0.11
4T1-Foxf2	0.53	0	0.76	0.15	0.22	0.332
Incidence of BM (%)
	Experiment 1	Experiment 2	Experiment 3
4T1-Vector	0.2	0.4	0.3
4T1-Foxf2	0.8	0.8	0.8
Osteoclasts mm -1
Experiment 1				Average
4T1-Vector	8	12	8	9.33333
4T1-Foxf2	16	18	20	18
Experiment 2				Average
4T1-Vector	6	10	8	8
4T1-Foxf2	18	14	20	17.3333
Number of lesions
Experiment 1					Average
4T1-shControl	0	0	1	1	0.5
4T1-shFoxf2	0	0	0	0	0
Experiment 2						Average
4T1-shControl	1	0	1	0	1	0.6
4T1-shFoxf2	0	1	0	0	0	0.2
Osteolytic area (mm²)
Experiment 1					Average
4T1-shControl	0	0	0.045	0.045	0.0225
4T1-shFoxf2	0	0	0	0	0
Experiment 2						Average
4T1-shControl	0.03	0	0.026	0	0.031	0.0174
4T1-shFoxf2	0	0.01	0		0	0.0025
Incidence of BM (%)
	Experiment 1	Experiment 2	Experiment 3
4T1-shControl	0.5	0.6	0.55
4T1-shFoxf2	0	0.2	0.1
Osteoclasts mm -1
Experiment 1				Average
4T1-shControl	24	18	24	22
4T1-shFoxf2	12	8	12	10.6667
Experiment 2				Average
4T1-shControl	16	20	18	18
4T1-shFoxf2	8	10	8	8.66667
Supplementary Figure 2d
Lung metastatic nodules
Experiment 1
4T1-Vector	8	9	12	13
4T1-Foxf2	4	3	3	2
Experiment 2
4T1-Vector	11	12	13	14
4T1-Foxf2	6	3	4	7
Lung metastatic nodules
Experiment 1
4T1-shControl	9	12	13	14
4T1-shFoxf2	18	23	28	35
Experiment 2
4T1-shControl	12	9	9	11
4T1-shFoxf2	20	18	16	17
Supplementary Figure 2e
Incidence of liver metastases (%)
	Experiment 1	Experiment 2	Average
4T1-Vector	0.8	0.75	0.775
4T1-Foxf2	0.2	0.25	0.225
Incidence of liver metastases (%)
	Experiment 1	Experiment 2	Average
4T1-shControl	0.2	0.25	0.225
4T1-shFoxf2	0.8	0.75	0.775

## Sheet: Figure 3
Figure 3a
Number of migrated cells per field
MCF-7
Experiment 1
	Vector				Average	FOXF2				Average	Rel. number
MC3T3E1	2	1	2	1	1.5	2	3	2	3	2.5	1.66667
BEAS-2B	3	2	3	2	2.5	4	3	4	4	3.75	1.5
Experiment 2
	Vector				Average	FOXF2				Average	Rel. number
MC3T3E1	1	2	2	2	1.75	3	3	2	3	2.75	1.57143
BEAS-2B	1	2	1	3	1.75	2	2	3	2	2.25	1.28571
Number of migrated cells per field
MDA-MB-231
Experiment 1
	Vector					Average	FOXF2					Average	Rel. number
MC3T3E1	22	24	26	28	20	24	30	35	40	44	39	37.6	1.56667
BEAS-2B	50	49	55	62	61	55.4	25	33	29	37	30	30.8	0.555957
Experiment 2
	Vector					Average	FOXF2					Average	Rel. number
MC3T3E1	18	24	22	26	28	23.6	33	41	32	40	29	35	1.48305
BEAS-2B	55	48	68	55	49	55	30	27	33	30	28	29.6	0.538182
Experiment 3
	Vector					Average	FOXF2					Average	Rel. number
MC3T3E1	15	15	17	20	25	18.4	26	24	32	32	34	29.6	1.6087
BEAS-2B	50	35	44	49	37	43	25	19	28	27	17	23.2	0.539535
Number of migrated cells per field
MDA-MB-231
Experiment 1
	siControl			Average	siFOXF2#1			Average	siFOXF2#2			Average	Rel. number	Rel. number
MC3T3E1	20	16	14	16.6667	7	7	5	6.33333	6	8	9	7.66667	0.38	0.46
BEAS-2B	20	25	30	25	35	40	43	39.3333	37	43	42	40.6667	1.57333	1.62667
Experiment 2
	siControl			Average	siFOXF2#1			Average	siFOXF2#2			Average	Rel. number	Rel. number
MC3T3E1	21	14	16	17	6	7	9	7.33333	5	7	7	6.33333	0.431373	0.372549
BEAS-2B	30	33	34	32.3333	42	44	49	45	40	42	47	43	1.39175	1.3299
Experiment 3
	siControl			Average	siFOXF2#1			Average	siFOXF2#2			Average	Rel. number	Rel. number
MC3T3E1	22	24	14	20	6	8	9	7.66667	7	7	8	7.33333	0.383333	0.366667
BEAS-2B	29	36	36	33.6667	55	54	54	54.3333	49	50	48	49	1.61386	1.45545
Figure 3b
Number of adherent cells per field
MCF-7
Experiment 1
	Vector					Average	FOXF2					Average	Rel. number
MC3T3E1	7	8	7	8	8	7.6	12	11	12	10	12	11.4	1.5
BEAS-2B	7	8	6	7	7	7	10	10	8	9	8	9	1.28571
Experiment 2
	Vector					Average	FOXF2					Average	Rel. number
MC3T3E1	6	10	11	8	8	8.6	15	12	12	11	13	12.6	1.46512
BEAS-2B	6	5	6	9	10	7.2	10	7	9	11	9	9.2	1.27778
Experiment 3
	Vector					Average	FOXF2					Average	Rel. number
MC3T3E1	10	12	14	11	17	12.8	21	19	24	24	28	23.2	1.8125
BEAS-2B	10	7	7	6	11	8.2	9	12	11	9	10	10.2	1.2439
Number of adherent cells per field
MDA-MB-231
Experiment 1
	Vector			Average	FOXF2			Average	Rel. number
MC3T3E1	11	11	12	11.3333	35	32	32	33	2.91176
BEAS-2B	40	41	38	39.6667	20	19	18	19	0.478992
Experiment 2
	Vector			Average	FOXF2			Average	Rel. number
MC3T3E1	7	8	11	8.66667	22	22	24	22.6667	2.61538
BEAS-2B	30	28	26	28	11	15	9	11.6667	0.416667
Experiment 3
	Vector			Average	FOXF2			Average	Rel. number
MC3T3E1	11	11	15	12.3333	28	30	26	28	2.27027
BEAS-2B	19	22	17	19.3333	7	10	11	9.33333	0.482759
Number of adherent cells per field
MDA-MB-231
Experiment 1
	siControl			Average	siFOXF2#1			Average	siFOXF2#2			Average	Rel. number	Rel. number
MC3T3E1	22	24	25	23.6667	6	12	11	9.66667	12	11	7	10	0.408451	0.422535
BEAS-2B	16	14	15	15	27	31	30	29.3333	27	31	32	30	1.95556	2
Experiment 2
	siControl			Average	siFOXF2#1			Average	siFOXF2#2			Average	Rel. number	Rel. number
MC3T3E1	22	21	27	23.3333	5	11	17	11	6	12	11	9.66667	0.471429	0.414286
BEAS-2B	12	14	17	14.3333	25	28	27	26.6667	29	23	20	24	1.86047	1.67442
Experiment 3
	siControl			Average	siFOXF2#1			Average	siFOXF2#2			Average	Rel. number	Rel. number
MC3T3E1	22	19	20	20.3333	11	12	8	10.3333	11	15	6	10.6667	0.508197	0.52459
BEAS-2B	12	18	18	16	27	34	29	30	24	29	33	28.6667	1.875	1.79167
Figure 3c
Number of colonies per field
MCF-7
Experiment 1
	Vector			Average	FOXF2			Average	Rel. number
MC3T3E1	1	2	2	1.66667	4	3	3	3.33333	2
BEAS-2B	2	2	1	1.66667	2	3	2	2.33333	1.4
Experiment 2
	Vector			Average	FOXF2			Average	Rel. number
MC3T3E1	1	2	1	1.33333	3	3	2	2.66667	2
BEAS-2B	1	2	2	1.66667	3	1	2	2	1.2
Number of colonies per field
MDA-MB-231
Experiment 1
	Vector			Average	FOXF2			Average	Rel. number
MC3T3E1	2	2	1	1.66667	3	4	3	3.33333	2
BEAS-2B	4	5	4	4.33333	3	2	3	2.66667	0.615385
Experiment 2
	Vector			Average	FOXF2			Average	Rel. number
MC3T3E1	2	1	1	1.33333	2	2	3	2.33333	1.75
BEAS-2B	4	6	5	5	3	2	2	2.33333	0.466667
Number of colonies per field
MDA-MB-231
Experiment 1
	siControl			Average	siFOXF2#1			Average	siFOXF2#2			Average	Rel. number	Rel. number
MC3T3E1	3	2	3	2.66667	1	1	2	1.33333	2	1	1	1.33333	0.5	0.5
BEAS-2B	2	1	2	1.66667	3	3	2	2.66667	2	3	3	2.66667	1.6	1.6
Experiment 2
	siControl			Average	siFOXF2#1			Average	siFOXF2#2			Average	Rel. number	Rel. number
MC3T3E1	3	2	2	2.33333	2	2	1	1.66667	1	1	2	1.33333	0.714286	0.571429
BEAS-2B	2	1	2	1.66667	3	4	2	3	3	3	2	2.66667	1.8	1.6
Figure 3d
Number of TRAP+ cells
Experiment 1
	Vector			Average	FOXF2			Average	Rel. number
MCF-7	6	8	8	7.33333	11	12	10	11	1.5
	Vector			Average	FOXF2			Average	Rel. number
MDA-MB-231	6	8	8	7.33333	14	14	16	14.6667	2
	siControl			Average	siFOXF2#1			Average	siFOXF2#2			Average	Rel. number	Rel. number
MDA-MB-231	23	20	25	22.6667	9	11	10	10	8	12	9	9.66667	0.441176	0.426471
Experiment 2
	Vector			Average	FOXF2			Average	Rel. number
MCF-7	13	7	9	9.66667	17	16	16	16.3333	1.68966
	Vector			Average	FOXF2			Average	Rel. number
MDA-MB-231	8	6	7	7	12	13	15	13.3333	1.90476
	siControl			Average	siFOXF2#1			Average	siFOXF2#2			Average	Rel. number	Rel. number
MDA-MB-231	3	3	2	2.66667	1	2	2	1.66667	1	2	1	1.33333	0.625	0.5
Diameter of TRAP+ cells (μm)
Experiment 1
	Vector				Average	FOXF2				Average	Rel. diameter
MCF-7	1107.45	762.9	668.26	660.54	846.203	1464.83	1886.5	1464.99	1408.82	1556.28	1.83914
	Vector				Average	FOXF2				Average	Rel. diameter
MDA-MB-231	936.28	864	991.84	930.2	930.707	1349	1625.78	1669.89	1906.29	1637.74	1.75967
	siControl				Average	siFOXF2#1				Average	siFOXF2#2				Average	Rel. diameter	Rel.diameter
MDA-MB-231	802.57	957.99	1213.83	927.79	991.463	398.07	566.32	443.51	616.55	506.113	438.94	401.41	246.57	611.93	424.712	0.51047	0.428369
Experiment 2
	Vector				Average	FOXF2				Average	Rel.number
MCF-7	642.62	694.86	442.58	776.16	593.353	1140.59	1263.48	1228.8	1121.05	1188.48	2.00299
	Vector				Average	FOXF2				Average	Rel.number
MDA-MB-231	414.81	502.48	445.62	414.81	454.303	1103.62	959.54	890.88	1106.19	1015.06	2.23432
	siControl				Average	siFOXF2#1				Average	siFOXF2#2				Average	Rel.diameter	Rel.diameter
MDA-MB-231	392.21	367.36	474.5	379.56	411.357	310.8	237.13	310.16	231.16	272.313	262.53	213.67	261.14	247.12	246.115	0.661986	0.598301

## Sheet: Figure S3
Supplementary Figure 3a
Number of migrated cells per field
MCF-7
Experiment 1
	Vector				Average	FOXF2				Average	Rel. number
HHSC	1	2	1	2	1.5	3	2	2	3	2.5	1.66667
HPF	1	1	2	2	1.5	3	3	2	2	2.5	1.66667
Experiment 2
	Vector				Average	FOXF2				Average	Rel. number
HHSC	1	1	2	2	1.5	4	2	3	2	2.75	1.83333
HPF	2	1	1	2	1.5	2	2	3	2	2.25	1.5
Number of migrated cells per field
MDA-MB-231
Experiment 1
	Vector					Average	FOXF2					Average	Rel. number
HHSC	21	20	19	22	18	20	7	10	12	14	11	10.8	0.54
HPF	37	31	32	30	30	32	5	10	11	15	10	10.2	0.31875
Experiment 2
	Vector				Average	FOXF2				Average	Rel. number
HHSC	22	20	19	19	20	10	11	13	9	10.75	0.5375
HPF	40	22	37	36	33.75	20	19	10	7	14	0.414815
Experiment 3
	Vector				Average	FOXF2				Average	Rel. number
HHSC	20	22	24	27	23.25	9	6	11	10	9	0.387097
HPF	30	29	39	27	31.25	8	10	6	9	8.25	0.264
Number of migrated cells per field
MDA-MB-231
Experiment 1
	siControl			Average	siFOXF2#1			Average	siFOXF2#2			Average	Rel. number	Rel. number
HHSC	7	7	5	6.33333	12	12	14	12.6667	11	10	12	11	2	1.73684
HPF	5	5	7	5.66667	16	17	18	17	18	18	16	17.3333	3	3.05882
Experiment 2
	siControl			Average	siFOXF2#1			Average	siFOXF2#2			Average	Rel. number	Rel. number
HHSC	5	8	9	7.33333	19	15	16	16.6667	18	16	17	17	2.27273	2.31818
HPF	5	4	7	5.33333	18	14	17	16.3333	17	16	14	15.6667	3.0625	2.9375
Experiment 3
	siControl			Average	siFOXF2#1			Average	siFOXF2#2			Average	Rel. number	Rel. number
HHSC	6	5	8	6.33333	15	16	14	15	17	19	18	18	2.36842	2.84211
HPF	8	8	11	9	20	19	17	18.6667	22	22	24	22.6667	2.07407	2.51852
Supplementary Figure 3b
Number of adherent cells per field
MCF-7
Experiment 1
	Vector					Average	FOXF2					Average	Rel. number
HHSC	12	10	11	10	9	10.4	16	17	16	15	17	16.2	1.55769
HPF	15	16	15	16	16	15.6	28	27	28	26	30	27.8	1.78205
Experiment 2
	Vector					Average	FOXF2					Average	Rel. number
HHSC	8	11	14	17	12	12.4	35	21	23	27	30	27.2	2.19355
HPF	20	15	17	16	16	16.8	33	32	30	22	25	28.4	1.69048
Experiment 3
	Vector					Average	FOXF2					Average	Rel. number
HHSC	10	14	12	17	9	12.4	21	27	23	24	26	24.2	1.95161
HPF	14	11	13	12	11	12.2	16	19	21	22	24	20.4	1.67213
Number of adherent cells per field
MDA-MB-231
Experiment 1
	Vector					Average	FOXF2					Average	Rel. number
HHSC	22	26	22	26	21	23.4	11	10	18	12	7	11.6	0.495726
HPF	21	18	20	26	22	21.4	6	10	12	8	6	8.4	0.392523
Experiment 2
	Vector					Average	FOXF2					Average	Rel. number
HHSC	22	21	27	30	32	26.4	18	14	15	16	11	14.8	0.560606
HPF	20	17	19	21	22	19.8	13	11	12	10	8	10.8	0.545455
Experiment 3
	Vector				Average	FOXF2				Average	Rel. number
HHSC	20	16	14	25	18.75	10	11	9	7	9.25	0.493333
HPF	28	19	24	21	23	15	11	17	10	13.25	0.576087
Number of adherent cells per field
MDA-MB-231
Experiment 1
	siControl			Average	siFOXF2#1			Average	siFOXF2#2			Average	Rel. number	Rel. number
HHSC	15	13	16	14.6667	26	33	29	29.3333	22	29	33	28	2	1.90909
HPF	16	14	15	15	29	22	27	26	15	20	17	17.3333	1.73333	1.15556
Experiment 2
	siControl			Average	siFOXF2#1			Average	siFOXF2#2			Average	Rel. number	Rel. number
HHSC	18	22	23	21	31	36	39	35.3333	33	34	41	36	1.68254	1.71429
HPF	17	16	19	17.3333	22	28	24	24.6667	18	21	22	20.3333	1.42308	1.17308
Experiment 3
	siControl			Average	siFOXF2#1			Average	siFOXF2#2			Average	Rel. number	Rel. number
HHSC	15	11	16	14	25	27	30	27.3333	24	27	26	25.6667	1.95238	1.83333
HPF	17	14	12	14.3333	19	25	24	22.6667	18	20	11	16.3333	1.5814	1.13953
Supplementary Figure 3c
Number of colonies per field
MCF-7
Experiment 1
	Vector			Average	FOXF2			Average	Rel. number
HHSC	2	2	3	2.33333	3	4	4	3.66667	1.57143
HPF	2	1	2	1.66667	3	4	3	3.33333	2
Experiment 2
	Vector			Average	FOXF2			Average	Rel. number
HHSC	2	3	3	2.66667	4	5	3	4	1.5
HPF	2	3	2	2.33333	3	3	4	3.33333	1.42857
Number of colonies per field
MDA-MB-231
Experiment 1
	Vector			Average	FOXF2			Average	Rel. number
HHSC	3	2	3	2.66667	1	2	1	1.33333	0.5
HPF	4	3	4	3.66667	3	2	2	2.33333	0.636364
Experiment 2
	Vector			Average	FOXF2			Average	Rel. number
HHSC	2	2	3	2.33333	2	1	1	1.33333	0.571429
HPF	3	4	3	3.33333	2	1	2	1.66667	0.5
Number of colonies per field
MDA-MB-231
Experiment 1
	siControl			Average	siFOXF2#1			Average	siFOXF2#2			Average	Rel. number	Rel. number
HHSC	1	2	2	1.66667	2	3	3	2.66667	3	3	4	3.33333	1.6	2
HPF	2	1	2	1.66667	3	3	4	3.33333	3	4	3	3.33333	2	2
Experiment 2
	siControl			Average	siFOXF2#1			Average	siFOXF2#2			Average	Rel. number	Rel. number
HHSC	3	1	2	2	2	3	3	2.66667	3	3	2	2.66667	1.33333	1.33333
HPF	2	2	1	1.66667	2	3	2	2.33333	3	3	2	2.66667	1.4	1.6

## Sheet: Figure 4
Figure 4a			Figure 4b						Figure 4c-d
Gene symbol	FOXF2_Pearson correlation coefficient		FOXF2 log2 Intensity	RUNX2 log2 Intensity	CTSK log2 Intensity	POSTN log2 Intensity	LOXL2 log2 Intensity		GSE2034_GSE2603 data
FOXF2	1		8.31877	10.7888	12.5079	14.9049	10.3006		ID_REF	Subtype	MFS_time	NBM	BMO	FOXF2	BRGs	Gene	Group	Cutoff
TIMP2	0.675368		7.86428	10.3897	12.1178	13.9757	10.0235		GSM36984	LumB	138	0	0	5.14962	6.33257	FOXF2	FOXF2low, n = 140	5.51413
DACT1	0.641085		8.88645	11.4621	12.9626	14.9683	11.2962		GSM36974	LumB	23	1	0	4.76162	6.45177		FOXF2high, n = 228
ASPN	0.626315		8.39343	11.0381	12.8692	14.8202	11.5871		GSM36779	LumA	132	0	0	4.40324	6.53207	BRGs	BRGslow, n = 219	8.08795
COL5A2	0.593982		7.93301	10.6664	11.4843	14.3431	10.7251		GSM36866	LumA	107	0	0	4.95577	6.61989		BRGs high, n = 149
COL6A1	0.585916		7.79452	10.2157	12.0331	14.6701	9.97425		GSM36845	LumA	54	0	0	5.35018	6.67491
COL1A2	0.579684		7.90893	11.0522	12.585	15.1268	11.2871		GSM50067	Basal	9.2	1	0	5.05207	6.70857
SPOCK	0.562989		7.42992	10.7949	12.0088	14.0424	10.5467		GSM37021	Basal	109	0	0	7.55757	6.7576
FBN1	0.560802		9.7736	11.4194	13.145	14.6616	11.4736		GSM36901	Basal	101	0	0	4.16418	6.78662
COL5A1	0.552171		7.39841	10.4005	12.1814	14.539	10.1099		GSM36905	Claudin	17	1	0	4.80833	6.7936
ECM2	0.539688		8.88448	11.7827	13.4596	15.2212	12.3004		GSM37004	LumB	35	0	1	4.97651	6.87337
SPON1	0.533069		8.74071	12.4328	13.6432	15.1027	12.0665		GSM50059	LumB	91.6	0	0	5.49085	6.88633
ADAM12	0.524459		5.60287	7.36789	8.50639	8.85072	9.60117		GSM36900	Basal	109	0	0	5.13051	6.90404
OSF-2	0.512507		6.33428	10.4414	11.0694	12.7903	10.7969		GSM37038	LumB	60	0	0	5.03233	6.90746
ITGBL1	0.505637		8.05279	11.6234	13.3358	15.1993	11.8329		GSM50085	Her2	78	0	0	5.82178	6.9121
CTSK	0.505372		8.19514	11.9355	13.7812	15.2266	11.3759		GSM37045	Basal	123	0	0	5.25397	6.91888
COL6A3	0.500962		8.02505	11.3685	12.9903	14.9589	11.5929		GSM36795	Basal	88	0	0	4.79974	6.92146
PCOLCE	0.499583		8.17903	10.5678	12.2782	15.2045	11.7246		GSM36947	LumB	16	0	1	5.37944	6.92196
FSTL1	0.486908		8.6212	11.629	13.3983	15.4336	12.6169		GSM36895	LumA	96	0	0	5.03024	6.93846
CSPG2	0.475284		8.17328	11.6197	12.2331	14.3822	11.0909		GSM36867	LumA	108	0	0	4.68364	6.94388
FST	0.474771		8.39609	9.73513	11.0634	13.8703	11.5938		GSM36948	LumB	87	0	0	4.86484	6.9469
COL1A1	0.473071		7.67273	11.4774	13.0678	15.0404	11.6459		GSM36817	Basal	113	0	0	4.67225	6.954
PLAU	0.464413		7.62919	11.0585	12.9612	15.026	10.7028		GSM36930	Her2	84	0	0	4.87788	6.96121
COL5A3	0.456313		8.00886	11.1876	13.3523	14.8677	11.1431		GSM36781	Her2	147	0	0	5.6615	6.96637
COL10A1	0.440612		7.7333	10.9363	12.5713	14.2169	10.8884		GSM50091	LumB	86.3	0	0	5.0162	7.00436
CDH11	0.429401		7.83064	11.8301	12.3275	13.9975	10.7403		GSM50121	LumB	49.4	0	0	5.06358	7.04252
SPARCL1	0.427123		6.35063	9.91106	11.3914	13.6007	8.94396		GSM36927	Basal	8	1	0	6.49191	7.08249
COL16A1	0.41669		8.43944	10.0452	11.6656	13.9285	9.81592		GSM36899	Her2	169	0	0	4.91382	7.08698
DKK3	0.413827		7.47404	10.7205	12.8282	14.8389	11.2225		GSM36954	Her2	19	0	1	5.08165	7.10261
OGN	0.402542		7.36763	9.98268	10.7558	12.6766	9.84345		GSM50039	LumB	85	0	0	5.06184	7.12489
RUNX2	0.400621		7.63305	10.8436	12.5049	15.0353	10.0413		GSM37054	Her2	66	0	0	5.44343	7.13211
COL18A1	0.392156		7.75629	11.3666	12.6882	15.0747	10.3958		GSM37033	LumA	161	0	0	5.25883	7.13249
LOXL2	0.382566		7.59669	11.0802	13.1972	15.065	10.9635		GSM36963	LumB	60	0	0	5.60312	7.14687
COL3A1	0.379437		8.22815	10.5802	12.5672	13.31	10.1047		GSM36922	LumB	113	0	0	4.86521	7.17966
ITGA11	0.351529		7.87716	10.8583	12.7794	14.8725	12.7915		GSM36941	Basal	9	0	0	7.04919	7.18397
COL15A1	0.339207		7.58	10.6455	11.6482	14.59	10.624		GSM36800	LumB	37	1	0	5.53755	7.19708
LOXL1	0.335752		8.01512	10.0186	12.2169	14.9589	11.0437		GSM36847	Basal	85	0	0	7.51727	7.2098
DSPG3	0.317704		7.32834	11.0594	12.29	14.5165	10.8124		GSM36788	Claudin	79	0	0	5.6394	7.21184
SPARC	0.31321		7.73061	10.7128	11.9278	12.8585	9.79531		GSM36783	LumA	52	0	0	5.37976	7.21226
COMP	0.301647		6.65327	9.42466	9.36406	10.9335	10.0272		GSM50062	LumB	36.8	0	0	5.4042	7.22366
			7.2282	10.5211	11.6192	14.8202	9.96146		GSM50082	Normal	85.3	0	0	5.57526	7.22426
			8.16977	10.2407	12.4765	14.3948	10.2685		GSM36908	LumB	15	0	0	4.95666	7.2323
			7.59509	10.5826	12.7526	14.8677	10.4325		GSM37029	LumB	47	1	0	5.68459	7.24976
			7.76209	11.1771	13.3605	15.1169	10.148		GSM50087	LumB	99.7	0	0	5.1185	7.26157
			8.64955	11.3377	13.3643	14.7135	10.301		GSM37034	Her2	88	0	0	5.31066	7.27282
			7.8727	10.2171	12.0518	14.6747	10.6721		GSM36801	LumB	125	0	0	5.38599	7.27344
			7.90158	11.6445	13.1775	14.949	11.3126		GSM36929	Her2	93	0	0	5.21907	7.28507
			8.68718	11.7886	13.716	15.0504	11.7416		GSM50110	Basal	62.3	0	0	5.55841	7.29245
			7.90479	11.8042	12.6939	14.6875	10.7974		GSM36828	Basal	76	0	0	5.42363	7.2981
			8.0342	10.4554	13.135	15.157	9.95869		GSM36933	Her2	110	0	0	5.47461	7.3114
			8.29373	10.3667	11.9062	14.5121	11.2296		GSM37030	LumB	44	0	0	5.50876	7.31292
			7.97942	10.7893	11.936	13.4935	9.64792		GSM36969	Basal	32	1	0	5.32751	7.3206
			7.39207	9.23131	11.675	14.4472	9.9782		GSM36949	Basal	6	0	1	4.58032	7.33437
			8.05819	10.9017	12.2941	14.5121	10.3154		GSM36875	Basal	7	1	0	5.00085	7.36363
			8.58614	11.3482	13.14	15.0353	11.4121		GSM50112	Basal	14.2	0	0	5.06199	7.37194
			7.79969	11.3778	13.5703	14.7222	11.4399		GSM36792	LumB	71	0	1	5.09348	7.38012
			8.0437	11.7816	13.63	15.2266	11.1617		GSM36973	LumA	25	1	0	5.13231	7.38507
			7.9725	11.0182	12.7939	14.5474	9.71109		GSM36842	Normal	81	0	0	5.84618	7.4061
			8.60955	10.8084	12.8203	15.0698	9.9876		GSM50073	Claudin	87	0	0	6.78862	7.41152
			8.47193	10.8589	12.6689	14.2129	9.84117		GSM50046	Basal	96.5	0	0	7.66621	7.4205
			8.60537	11.6646	14.4472	15.1126	11.1114		GSM36856	LumB	86	0	0	5.45242	7.4291
			3.67043	11.1043	10.7576	12.6667	9.52143		GSM37060	Normal	81	0	0	5.5795	7.44379
			7.66373	10.6798	12.0152	14.2757	9.25062		GSM36834	Her2	109	0	0	5.15516	7.44742
			8.26274	11.7977	13.5026	15.0014	10.3911		GSM36787	LumB	72	0	0	5.75015	7.46782
			7.66458	10.3354	11.7994	14.7265	10.9042		GSM36985	LumB	55	0	0	5.29353	7.47786
			7.09825	9.44487	11.4547	14.1921	11.0842		GSM37042	Her2	14	0	0	5.26512	7.47803
			6.31725	9.08829	11.176	13.473	9.33799		GSM36793	Normal	101	0	0	6.20629	7.47982
			10.1456	10.5722	12.6892	14.8024	11.0249		GSM36977	Basal	124	0	0	5.11241	7.48238
			6.6814	12.2478	11.1253	13.0478	9.61149		GSM36906	Her2	101	0	0	5.52985	7.48291
			8.13952	10.4523	12.4494	14.3646	10.6334		GSM36849	LumA	110	0	0	5.27096	7.4886
			6.61786	8.27175	9.94375	12.8295	8.92063		GSM50118	LumB	75.4	0	0	5.19536	7.49984
			7.62989	10.5396	15.0063	14.2169	11.0088		GSM36953	Basal	84	0	0	5.51258	7.50498
			8.16624	10.3562	13.4619	14.8917	10.6265		GSM36863	Her2	98	0	0	4.88943	7.50518
			7.14862	8.8374	10.8639	13.4022	10.3323		GSM37007	LumB	59	0	1	5.41595	7.50968
			9.18413	11.2548	11.6159	13.939	9.83545		GSM36821	Her2	88	0	0	5.58918	7.51024
			7.96324	11.0151	12.6858	15.1075	11.1049		GSM50064	Normal	11.3	0	0	5.35443	7.53193
			7.24811	10.3926	12.3476	14.2548	10.0996		GSM37016	Her2	108	0	0	5.0122	7.53194
			7.13102	9.89707	11.7507	13.4168	9.77449		GSM36912	Claudin	97	0	0	5.48209	7.53336
			7.42359	9.43616	12.1519	14.1115	11.172		GSM36796	Normal	118	0	0	6.34197	7.53369
			7.25718	10.5757	10.9048	13.145	10.0138		GSM36805	Her2	100	0	0	5.08693	7.53392
			7.96825	10.7259	12.43	15.0747	10.9819		GSM36822	Basal	50	0	0	5.21494	7.53801
			7.5191	10.2646	12.4533	14.4991	10.4566		GSM36877	Her2	43	1	0	5.19923	7.55001
			8.03022	10.5012	12.4972	15.0157	10.7985		GSM50097	LumB	64.7	0	1	5.60706	7.55459
			7.46276	10.7832	11.2204	13.6515	10.8916		GSM36854	Claudin	105	0	0	5.18323	7.55778
			7.86664	11.2641	13.0631	14.9049	10.5972		GSM37047	Basal	108	0	0	6.10838	7.55852
			7.50809	10.956	12.2439	14.6323	10.5044		GSM37017	Basal	108	0	0	5.29137	7.55905
			8.06687	10.5238	12.6289	14.978	10.349		GSM36836	LumA	99	0	0	6.35267	7.56139
			7.60327	11.1693	12.7007	14.3472	11.1345		GSM50122	LumB	38.9	0	1	5.51413	7.57126
			7.76514	11.0254	13.8006	15.0791	10.8553		GSM37002	Basal	16	1	0	6.81181	7.57298
			7.76858	10.2982	12.5445	14.7659	10.7588		GSM36968	Her2	152	0	0	5.32753	7.5746
			7.69743	11.6803	13.9008	14.9921	11.4146		GSM37044	Her2	112	0	0	5.2302	7.57778
			8.20117	11.4987	12.1922	14.9442	10.7123		GSM36987	Normal	97	0	0	5.48	7.57837
			7.38049	10.9079	12.8628	15.0698	10.9282		GSM36980	LumA	122	0	0	5.8437	7.57906
			7.65423	10.2613	12.0159	14.495	10.741		GSM50107	Basal	74.5	0	0	5.25534	7.58428
			8.26824	9.99315	12.1821	14.6536	10.4948		GSM50035	Basal	22.1	1	0	5.47005	7.60064
			7.70172	10.054	11.7628	14.3175	10.0488		GSM36979	LumB	107	0	0	5.24436	7.60072
			7.25218	11.3336	12.9229	15.1621	12.1375		GSM36827	Claudin	156	0	0	5.18393	7.60089
			7.25125	10.0358	11.5354	14.0229	10.0997		GSM36815	LumA	72	0	1	5.34372	7.60161
			8.0208	11.2534	13.3398	15.152	10.9508		GSM36873	LumB	100	0	0	5.61698	7.60197
			7.52659	11.0357	12.4092	14.3007	9.58134		GSM36904	Her2	98	0	0	5.39036	7.60232
			7.7981	11.3577	12.1669	15.0791	11.6116		GSM36839	LumA	32	0	1	5.6793	7.60504
			7.23412	11.1587	11.6579	13.6871	10.7351		GSM36813	Normal	49	0	1	6.23741	7.60958
			8.25769	10.7052	12.954	15.2874	10.7076		GSM37037	LumB	19	0	1	4.71229	7.60992
			8.22538	11.2776	13.3876	15.1773	11.4851		GSM50092	Her2	77.4	0	0	5.19137	7.61355
			8.15445	11.4786	13.2264	15.0504	11.1262		GSM50086	Her2	99.7	0	0	5.45801	7.61846
			7.45855	10.4187	11.5276	14.4775	10.0783		GSM36991	Basal	114	0	0	4.8175	7.62214
			7.8355	10.9768	12.5344	15.0504	11.2797		GSM37055	Her2	59	0	0	4.83058	7.63232
			7.54125	10.8214	13.6546	14.7566	11.9395		GSM50089	Normal	104.9	0	0	6.10676	7.6327
			7.70143	11.2562	12.6567	14.5563	12.0192		GSM37035	LumB	14	0	1	4.42085	7.63699
			8.51729	11.7531	13.4866	15.3885	11.9986		GSM36820	LumB	141	0	0	5.62535	7.63984
			6.42162	10.2535	11.8262	14.9245	10.4386		GSM37022	Basal	30	1	0	5.42377	7.64753
			7.70912	11.6642	12.9403	15.2045	11.1145		GSM36874	Normal	30	0	1	5.9027	7.64958
			8.25783	11.4033	13.0187	15.1773	10.9978		GSM37026	LumA	36	0	1	5.20641	7.65311
			7.73569	11.6617	12.9846	14.8252	10.6862		GSM36838	Her2	34	0	0	6.11242	7.6555
			7.61298	10.8397	11.5772	13.8529	10.1985		GSM36823	Basal	119	0	0	5.2987	7.65696
			7.45146	10.7526	12.5276	15.0157	10.0291		GSM50093	Basal	94.3	0	0	5.89135	7.66079
			8.89201	11.7349	12.8191	15.2153	11.6111		GSM50040	Basal	90.8	0	0	4.93884	7.66079
			6.90932	10.4176	10.5046	11.1298	9.19474		GSM36837	Her2	137	0	0	5.87452	7.67006
			7.78211	10.8899	12.5526	14.8298	11.0849		GSM50052	Basal	54.7	0	0	5.84189	7.67504
			8.21765	11.8085	13.5099	15.2928	11.9401		GSM36921	LumB	108	0	0	5.83413	7.67927
			5.96735	8.43092	9.69669	12.739	10.4323		GSM36876	Basal	133	0	0	5.26189	7.67956
			7.80469	10.9691	13.0446	15.152	11.4526		GSM50074	LumA	87.8	0	0	5.70877	7.68272
			7.97563	11.0403	12.2595	14.5165	11.3282		GSM36990	LumA	143	0	0	4.95409	7.6914
			7.98928	10.6751	12.6321	14.784	10.1946		GSM50116	LumA	43	0	0	5.54527	7.69361
			7.24326	9.55767	11.0742	13.2431	9.58866		GSM36803	LumA	93	0	0	5.37699	7.69517
			8.52964	11.6925	13.6058	15.3052	11.5211		GSM36935	Basal	114	0	0	5.15877	7.69687
			6.27525	9.81057	11.3049	13.6651	9.71438		GSM50043	LumB	62.8	0	0	5.45303	7.6995
			6.77877	10.3691	12.3972	14.4647	10.4034		GSM36860	Her2	30	0	1	5.4274	7.69975
			7.70159	10.8376	12.6126	15.0604	11.8502		GSM50038	LumB	77.6	0	0	5.42994	7.70177
			8.26505	11.4953	12.2244	14.9589	10.8103		GSM50102	Basal	8	0	0	5.51448	7.70368
			7.14221	11.263	12.1055	14.7135	10.5807		GSM36917	Normal	144	0	0	5.94433	7.71409
			8.55598	11.3199	12.3308	15.3052	11.0865		GSM36858	Her2	14	0	0	6.04729	7.72278
			7.6636	9.98626	11.5653	13.9182	10.1256		GSM37028	LumA	39	0	0	5.36889	7.73093
			8.16724	11.5826	12.8654	15.2821	11.0887		GSM36799	Her2	75	0	0	6.02204	7.73124
			7.70213	9.80458	10.9392	12.9375	11.4149		GSM36870	Her2	30	0	1	5.82344	7.73672
			7.9618	10.6831	12.0023	14.7001	9.86121		GSM36878	LumB	98	0	0	4.90354	7.73817
			7.66757	11.1624	13.4106	14.7265	10.3365		GSM37010	LumA	101	0	0	4.99966	7.73977
			8.96441	11.9893	13.4935	15.4939	11.5463		GSM36861	Normal	155	0	0	5.76985	7.75187
			8.293	10.4754	12.5946	15.1671	10.4528		GSM50060	Her2	41.6	1	0	5.14778	7.76501
			8.00974	9.98606	11.6379	14.8774	10.8364		GSM50069	Normal	46	1	0	5.33208	7.76801
			8.37098	11.5432	13.473	15.2324	11.9771		GSM36835	Basal	14	1	0	5.70023	7.77204
			8.07705	11.2513	13.0292	15.3116	11.5623		GSM36786	Normal	66	0	0	6.12125	7.77465
			7.77236	11.7886	14.0501	15.3616	11.668		GSM37014	Her2	143	0	0	4.90679	7.77832
			7.86177	11.1556	12.7018	15.0014	11.1108		GSM50084	LumA	76.8	0	0	5.71757	7.78407
			7.62122	9.41959	11.1977	13.4865	9.91015		GSM36780	Her2	84	0	0	5.50785	7.7841
			7.17379	10.4381	11.745	13.6626	10.6113		GSM36924	LumB	29	0	0	5.55074	7.78623
			7.75729	11.709	13.2209	15.0747	11.7972		GSM36940	Basal	134	0	0	5.11702	7.7996
			7.53117	11.024	12.9087	14.6113	10.6936		GSM36851	Her2	100	0	0	5.38067	7.80253
			7.18912	10.889	11.5139	14.2466	11.472		GSM36887	Normal	108	0	0	5.46288	7.8139
			6.72567	9.68488	11.3173	13.8195	10.8545		GSM36997	LumB	44	0	0	6.10622	7.8289
			7.49134	9.83754	11.1221	13.55	10.2335		GSM50100	LumA	69.7	0	0	5.45527	7.82903
			7.79198	11.1205	12.913	15.1169	10.8875		GSM36960	Basal	51	1	0	7.53737	7.8297
			8.06546	11.231	13.0084	14.1312	10.8683		GSM36996	Her2	24	0	1	5.7639	7.82989
			7.97735	10.8092	13.2392	15.3183	10.8566		GSM36896	LumA	102	0	0	5.30474	7.84262
			7.11752	10.2959	11.6788	13.4888	9.68644		GSM50108	LumA	47.5	0	0	5.21101	7.84392
			7.66273	10.0186	12.0698	14.3822	10.511		GSM36846	Basal	103	0	0	6.80851	7.84399
			7.1033	10.7843	13.6432	14.7001	10.5167		GSM50123	Basal	46.8	0	0	5.61254	7.84854
			6.70426	10.2458	11.3222	13.9832	11.8334		GSM36939	Basal	14	0	1	5.53837	7.84931
			7.13824	9.10004	9.80355	12.6311	10.1923		GSM36911	LumB	80	0	1	4.90033	7.85198
			7.40378	10.3862	12.1318	14.798	10.4541		GSM36778	Her2	50	1	0	5.94182	7.85227
			6.23045	9.7603	10.9668	13.241	9.63682		GSM36918	Claudin	11	0	1	5.63583	7.85413
			7.90671	9.64095	11.4894	13.6929	10.2212		GSM50096	Claudin	16.6	1	0	6.14377	7.86356
			7.85716	10.4985	11.7501	12.6051	10.756		GSM36884	Her2	129	0	0	5.44732	7.8759
			7.60783	10.6934	12.0738	15.0353	10.7378		GSM50054	Claudin	48.6	0	0	9.59196	7.88143
			7.54299	11.2275	11.6449	14.5215	10.6602		GSM37003	LumB	19	0	1	5.97438	7.88843
			7.06053	10.8057	11.9716	14.1274	11.4898		GSM50114	LumA	15.6	0	1	5.33537	7.88955
			7.14048	10.9279	11.9655	15.0014	10.5146		GSM36970	LumA	116	0	0	5.23352	7.89375
			8.13776	11.564	14.2425	15.3885	11.1963		GSM36910	LumA	125	0	0	5.15166	7.89967
			6.74822	10.5108	12.421	14.5731	10.0001		GSM36966	Basal	90	0	0	5.35359	7.9041
			8.54138	11.8507	13.2522	15.0978	11.3456		GSM36865	Claudin	103	0	0	6.4498	7.90448
			7.38274	12.0036	11.3759	14.4817	10.3706		GSM36975	Her2	110	0	0	5.72808	7.90907
			8.2081	11.4822	13.2963	15.2373	10.9059		GSM50070	Her2	40.3	0	1	6.24985	7.91028
			6.81245	10.7988	11.5424	14.2798	9.66414		GSM36893	Her2	124	0	0	5.91619	7.91254
			8.17784	11.2278	13.0023	15.3428	11.0179		GSM36841	LumB	134	0	0	5.50415	7.9203
			8.3498	11.5516	13.448	15.4262	11.9559		GSM37012	LumA	132	0	0	5.38169	7.92315
			8.27321	11.6944	13.3624	15.2212	12.2361		GSM36798	Basal	106	0	0	6.15101	7.92738
			7.81084	10.1948	12.3084	14.2506	10.2267		GSM36915	Normal	97	0	0	5.93137	7.93909
			7.22218	11.1389	13.1901	14.7044	10.9031		GSM36888	LumB	28	0	0	6.20274	7.94948
			8.0023	10.9981	12.8882	14.9968	10.9954		GSM50072	Normal	128.9	0	0	5.79992	7.9505
			6.9153	10.8357	12.8191	15.2266	11.8595		GSM50047	LumA	64.9	0	0	5.67467	7.95051
			8.47415	10.8881	12.1096	13.7752	10.4952		GSM36833	Basal	54	0	0	5.09561	7.95105
			7.9984	10.8057	12.486	14.7709	9.90443		GSM37006	LumB	71	0	1	6.03982	7.95381
			6.12322	10.967	11.0729	12.8731	9.86587		GSM36937	Basal	11	0	0	5.79433	7.95425
			7.57267	10.5158	12.0442	13.9757	9.8718		GSM36995	Her2	113	0	0	5.45514	7.95727
			6.94968	9.58866	11.1627	12.9258	9.54808		GSM37062	LumB	54	0	0	5.65949	7.96123
			9.3019	12.0152	13.4255	15.1468	12.6377		GSM36897	Normal	25	1	0	6.87287	7.96454
			7.6574	10.2069	11.8442	14.7659	10.9259		GSM50034	Her2	87	0	0	5.56143	7.96499
			8.45365	10.7578	12.3459	14.4253	10.8406		GSM36892	Her2	110	0	0	5.17943	7.97184
			8.16653	11.0649	13.1252	15.1075	11.0846		GSM36999	LumA	37	0	0	5.26322	7.97602
			7.63246	10.9267	12.5893	15.2485	11.0972		GSM36890	Basal	116	0	0	5.50736	7.97635
			8.27553	10.7267	12.177	14.7222	10.3868		GSM37049	Her2	29	0	0	5.95372	7.97764
			8.41225	10.9463	13.716	15.2212	10.467		GSM36816	Claudin	98	0	0	5.85043	7.97847
			7.58066	9.97163	11.4584	14.5644	10.8368		GSM50101	LumA	76.3	0	1	5.81929	7.9821
			7.7368	10.1101	11.809	14.3734	10.7471		GSM36958	Normal	111	0	0	6.13156	7.98237
			7.73654	12.1513	13.3024	15.0604	11.3038		GSM36844	LumB	121	0	0	5.82442	7.98276
			7.47404	10.2543	11.0839	13.3157	9.67453		GSM50111	LumA	87.6	0	0	5.18074	7.9845
			7.95862	10.3077	12.285	15.142	10.7251		GSM36819	Normal	131	0	0	5.81955	7.98616
			7.803	11.2285	11.8775	14.9289	11.4105		GSM50119	Basal	50.2	0	0	5.49544	7.99129
			8.32292	11.0506	12.3139	14.9144	11.1994		GSM50053	LumA	47.6	0	0	5.91167	7.99704
			7.62804	11.3886	14.031	15.0109	10.59		GSM50104	Normal	81.2	0	1	5.71569	7.99826
			7.29671	11.2303	12.8882	14.539	10.9025		GSM36797	Basal	9	0	0	6.8092	8.00014
			7.22097	11.5155	13.077	14.9144	11.5298		GSM36951	LumA	104	0	0	5.22551	8.00103
			7.46752	10.831	12.9612	15.0791	11.082		GSM50130	Her2	40.3	0	0	5.46808	8.00648
			7.47024	10.7785	12.4774	15.1268	11.1821		GSM50083	LumA	87.4	0	0	5.56516	8.00961
			7.20107	10.9739	12.1403	14.196	10.1625		GSM36942	LumA	152	0	0	6.35509	8.01439
			7.65152	11.1753	12.4429	14.4688	10.3352		GSM36961	Her2	153	0	0	5.40559	8.01468
			8.62165	11.9839	13.0068	15.1169	11.505		GSM36982	Normal	92	0	0	5.80875	8.01675
			7.76483	12.0017	12.8786	14.7659	12.0899		GSM36981	Basal	87	0	0	5.13757	8.01979
			8.05862	11.7416	13.3939	14.9391	10.8741		GSM36883	Normal	88	0	0	5.79066	8.03347
			6.66655	8.69979	9.48198	11.553	9.28616		GSM36978	Normal	148	0	0	5.89975	8.03619
			7.70772	10.7516	12.7674	15.1268	11.0979		GSM36843	LumB	77	0	0	5.67584	8.0428
			7.30798	11.2035	12.1096	14.6616	10.2281		GSM50042	Basal	52.9	0	0	5.29056	8.05104
			7.35079	9.60447	11.2183	12.7526	10.0419		GSM36988	LumB	96	0	0	5.21561	8.05733
			7.62065	11.4338	11.6818	14.569	10.3706		GSM50090	LumA	81.5	0	0	5.4623	8.06344
			8.30419	10.7928	11.829	14.5075	10.148		GSM36825	LumA	99	0	0	5.73968	8.06391
			8.28915	10.7269	12.4374	14.5773	10.7498		GSM36934	Her2	171	0	0	6.54636	8.06481
			8.04386	10.3459	12.2266	14.5731	11.0143		GSM36986	LumA	77	1	0	6.0643	8.06987
			7.57826	10.7505	12.5516	15.0929	10.6354		GSM36808	Basal	58	0	0	5.61035	8.07208
			8.30231	11.3023	12.8692	14.9589	10.9475		GSM36891	Basal	87	0	0	6.75507	8.08504
			8.84695	11.9355	13.5004	15.2928	11.3708		GSM36850	LumA	121	0	0	5.58827	8.08729
			8.05689	11.9023	13.0156	15.0109	11.313		GSM36784	Normal	57	0	1	6.03317	8.08795
			7.22685	9.9795	12.66	14.172	10.3731		GSM36810	LumB	105	0	0	5.8166	8.08827
			7.20669	13.0631	11.3535	13.7192	9.68218		GSM36928	LumA	23	0	1	5.90281	8.10173
			7.78389	10.7729	11.0018	14.0501	10.2247		GSM50063	Claudin	37.3	1	0	6.47783	8.10994
			7.1995	10.5657	12.3061	14.2256	11.9401		GSM36824	Basal	86	0	0	6.88987	8.1224
			8.40517	10.9682	12.5245	15.1268	10.7722		GSM36830	LumA	117	0	0	4.70134	8.1245
			8.07354	11.2502	13.0991	15.2708	10.9676		GSM36957	LumA	47	0	1	6.03798	8.12476
			7.74651	10.7687	12.3077	14.8298	10.1666		GSM36857	LumB	95	0	0	5.05873	8.13296
			7.26649	9.8945	11.21	13.9115	10.2657		GSM50079	Basal	78.2	0	0	5.43801	8.13405
			7.38533	9.79865	11.0581	12.9458	10.0644		GSM37053	Basal	33	0	1	6.07491	8.13563
			7.65509	11.5402	13.6871	15.3183	11.0792		GSM50036	LumA	109.8	0	0	5.61449	8.13594
			7.55854	11.4646	12.86	14.1921	9.99389		GSM37048	Normal	87	0	0	5.55234	8.13958
			8.45322	11.6249	13.4106	15.2266	10.7993		GSM36914	LumA	84	0	0	5.50308	8.1428
			7.32873	10.8017	12.4904	15.0556	10.272		GSM36976	LumA	38	0	1	5.33675	8.14892
			7.09358	8.78694	9.86369	13.1365	9.25876		GSM36789	LumB	51	0	1	5.77492	8.16359
			8.25288	11.7466	13.63	15.0157	10.5113		GSM50095	LumA	78.5	1	0	6.05818	8.1698
			7.4372	10.6218	11.673	13.8772	11.6745		GSM36882	Normal	99	0	0	5.96977	8.17676
			7.86193	10.9688	14.949	14.934	10.0492		GSM36881	LumB	11	0	1	5.68788	8.17752
			7.60971	11.5952	12.7343	15.2153	10.5342		GSM50045	Claudin	129	0	0	6.2986	8.17901
			8.30788	9.9574	12.47	14.2757	10.1722		GSM36879	Basal	39	0	0	6.00817	8.17992
			7.99511	11.6016	13.2826	15.2153	11.7105		GSM36946	LumB	26	0	1	5.83507	8.18287
			7.56855	11.2062	13.31	14.9094	10.8625		GSM50048	Claudin	72.8	0	0	6.62564	8.2015
			7.73738	10.1105	12.1346	14.027	10.3261		GSM36802	Her2	92	0	0	5.9945	8.20589
			7.12493	10.3682	11.7865	14.4514	10.5974		GSM50044	LumB	67.4	0	0	6.01293	8.21183
			8.58491	11.8179	13.6461	15.2874	12.485		GSM36913	LumA	109	0	0	6.04163	8.21573
			8.86961	11.2754	11.8889	13.4459	10.3255		GSM36950	LumA	28	0	1	6.07378	8.21834
			8.10391	10.7455	13.4822	14.9049	10.1713		GSM36945	LumA	92	0	0	5.81787	8.22318
			8.14777	12.1793	13.9564	15.0929	10.9343		GSM36925	LumA	104	0	0	6.21161	8.22891
			8.2862	11.9624	13.5955	15.2656	11.748		GSM37020	Her2	48	0	1	5.59393	8.23151
			7.49299	10.6435	12.4671	14.7566	10.0544		GSM37018	LumB	20	0	0	5.54186	8.23187
			9.71368	11.2292	12.8882	14.8961	12.1034		GSM37031	LumB	18	0	0	7.22677	8.23433
			9.22536	11.6263	13.5177	15.4192	12.5608		GSM36962	Normal	114	0	0	6.31117	8.23658
			6.45921	10.4109	12.4991	13.9426	9.69768		GSM50103	Basal	22.1	1	0	5.89941	8.23661
			6.87168	10.2819	10.8301	14.3906	10.9739		GSM36832	LumA	119	0	0	5.27958	8.2432
			8.41842	10.48	11.744	15.0504	11.1703		GSM36955	Her2	25	0	1	5.61454	8.24757
			8.07528	11.6861	12.7271	15.0929	10.4716		GSM37040	Claudin	6	1	0	7.40849	8.25193
			7.02913	10.1236	11.739	14.0882	10.2829		GSM37051	Claudin	18	1	0	6.15769	8.25245
			8.16326	11.2776	12.2338	14.6323	11.5897		GSM36853	LumA	105	0	0	5.43134	8.25289
			7.89748	11.3985	12.7758	14.8536	11.1412		GSM50081	LumA	60.8	0	0	5.817	8.25513
			7.65279	10.0628	11.3879	14.9245	10.2742		GSM36840	LumA	86	0	0	5.7287	8.26221
			8.36136	11.7913	13.0817	15.1621	11.9765		GSM50120	LumA	44.2	0	0	6.63733	8.26428
			7.37253	10.0177	11.3809	14.172	10.1707		GSM37011	LumA	60	0	0	5.47756	8.26487
			7.68557	10.571	12.9345	15.2266	10.0731		GSM36971	LumA	19	0	1	6.83857	8.26755
			6.9272	10.8979	11.8992	13.8942	10.2593		GSM36871	LumA	84	0	0	6.643	8.26908
			7.25065	9.9823	11.5627	11.6579	9.61769		GSM36807	Normal	88	0	0	6.018	8.28261
			7.81242	11.2151	12.9685	15.1939	11.3882		GSM37001	Normal	33	0	1	5.77871	8.2844
			7.54896	10.7028	12.1756	14.4472	9.95177		GSM36959	Claudin	120	0	0	5.21218	8.29032
			7.54098	11.077	12.251	14.709	12.5765		GSM36862	Basal	25	0	1	6.56532	8.29627
			8.16901	11.2901	12.76	14.8725	11.1764		GSM36880	Normal	97	0	0	6.28757	8.29651
			7.37183	9.51384	11.0956	13.7341	10.3764		GSM36902	Claudin	28	1	0	6.11365	8.2995
			8.02933	11.0842	13.3896	14.718	10.731		GSM37043	Claudin	161	0	0	6.68862	8.30118
			8.15388	11.5394	13.2846	15.1621	11.4835		GSM37005	LumA	56	0	0	6.13579	8.30316
			8.64597	10.9735	11.6111	13.7433	12.1164		GSM50068	LumA	41.8	1	0	5.80491	8.31689
			7.76585	12.6533	12.4597	14.4817	10.2291		GSM50106	Claudin	19	1	0	6.08124	8.32054
			8.07941	12.0607	13.0945	15.2821	10.7629		GSM37056	Normal	82	0	0	6.00296	8.32184
			8.95138	10.6283	13.4302	14.4209	10.8444		GSM50131	LumB	55.1	0	1	5.76093	8.32437
			7.44655	11.2973	13.1136	14.7044	10.4263		GSM36868	LumA	123	0	0	6.16721	8.32648
			8.85915	11.2805	13.1056	14.4428	10.4927		GSM50094	Basal	38.6	0	0	5.87738	8.33416
			7.52434	9.86927	12.0274	14.2169	10.641		GSM36943	Normal	19	0	1	6.57213	8.34651
			8.23109	10.4791	12.7284	14.7479	10.7931		GSM50075	Claudin	87.8	0	0	5.70298	8.35393
			8.49845	11.9325	13.7223	15.4192	12.5486		GSM36926	Her2	24	1	0	6.08345	8.36183
			9.15009	12.1382	13.4525	15.3616	12.7169		GSM36804	LumA	88	0	0	5.88787	8.36275
			8.24952	11.5359	13.6575	15.0929	10.8346		GSM36894	Normal	109	0	0	5.47229	8.37275
			8.57722	12.2116	13.2904	15.0014	11.4979		GSM36931	Basal	37	1	0	5.97964	8.38983
			7.59058	10.6181	12.228	14.5604	11.153		GSM37061	LumA	105	0	0	5.83978	8.39561
			8.23722	11.0988	13.2673	15.1671	10.5001		GSM37057	LumB	59	0	0	6.03948	8.39738
			8.62656	12.3536	13.14	15.3551	11.6973		GSM36992	Her2	104	0	0	5.44031	8.39988
			8.13466	10.7909	12.8964	14.8341	11.1933		GSM36790	LumA	107	0	0	6.66685	8.401
			7.88753	12.3511	13.4959	15.1881	12.9903		GSM36956	Her2	32	0	1	5.58217	8.40205
			8.48593	11.4382	13.4619	15.1318	11.1573		GSM50065	Her2	69.7	0	0	5.6008	8.42323
			7.9947	11.2612	13.4278	15.157	10.2663		GSM50105	LumA	86.3	0	0	5.84927	8.42742
			7.2461	10.9145	12.0429	14.6281	10.5469		GSM36989	LumB	11	0	0	6.1027	8.43356
			8.86573	12.2915	13.619	14.8961	11.5661		GSM36920	Her2	20	1	0	7.20591	8.44506
			5.06007	9.63113	10.5396	12.7425	9.61937		GSM36938	Her2	108	0	0	5.95243	8.44512
			7.57267	9.91416	12.456	14.2717	10.4528		GSM37039	LumA	48	0	1	5.83522	8.44834
			8.19204	10.2427	12.8922	14.5941	10.9762		GSM36791	LumA	79	0	0	5.89388	8.45082
			8.55409	10.4759	13.2175	14.8917	11.3486		GSM36964	Her2	12	0	0	5.4264	8.46048
			8.12073	10.3129	12.1857	14.1233	11.036		GSM36848	LumA	105	0	0	5.64982	8.46301
			7.62724	11.6774	13.5603	15.2324	11.9093		GSM37019	Normal	146	0	0	6.40318	8.46501
			9.39389	12.6331	13.5854	15.142	13.0478		GSM36965	Normal	134	0	0	6.30602	8.47642
			6.6073	10.6831	12.2354	14.8202	11.1389		GSM36998	LumA	5	0	0	7.31077	8.48241
			7.1618	11.7256	14.0501	14.8677	11.0189		GSM36919	LumA	153	0	0	6.34593	8.48282
			8.29256	10.8472	12.8828	15.1169	10.606		GSM37023	Her2	14	0	1	5.78763	8.48592
			7.9235	10.1374	11.1448	14.735	10.8151		GSM37041	Normal	9	0	1	5.84935	8.48833
			8.19821	10.9079	12.8814	14.1884	10.2718		GSM36872	Her2	7	1	0	6.06713	8.49282
			8.86778	12.279	13.8227	14.9637	11.9955		GSM36932	Claudin	96	0	0	6.01422	8.50394
			8.49582	11.4278	13.2155	15.3957	12.8041		GSM36898	Normal	7	0	1	6.81384	8.5062
			8.0221	11.2696	13.2865	15.1318	10.9074		GSM36907	LumA	86	0	0	6.33774	8.5065
			8.2333	10.9668	11.2958	13.2807	9.89288		GSM36855	Claudin	128	0	0	7.09864	8.50867
			6.4843	9.22552	12.0306	14.33	10.0597		GSM36777	LumA	79	0	0	5.53792	8.50876
			7.93682	10.9154	12.3332	14.7755	9.71711		GSM50115	LumB	53	0	0	5.6947	8.52304
			8.7022	12.1576	12.6148	15.0698	10.9607		GSM37025	LumA	107	0	0	5.66615	8.52533
			7.92142	10.8499	12.5029	14.2169	9.82211		GSM36889	Claudin	108	0	0	6.57355	8.52883
			7.84408	11.5961	13.5323	15.2373	12.391		GSM36829	LumB	157	0	0	5.98686	8.53602
			7.79047	10.6696	12.5204	14.4775	10.0926		GSM36785	LumB	57	0	0	5.12122	8.53888
			7.71204	9.86173	12.6093	14.9824	10.3496		GSM50037	LumB	82.3	0	0	6.22602	8.5418
			7.52687	10.2042	12.4058	13.5226	9.14111		GSM37013	LumA	66	0	1	6.1315	8.56558
			8.47921	11.1597	13.3876	15.1468	10.8001		GSM36814	Her2	61	0	0	6.68598	8.57369
			8.06748	9.39021	11.5728	14.1921	10.755		GSM36794	Claudin	87	0	0	5.86038	8.58094
			8.04237	10.3359	12.3367	14.0011	10.2865		GSM36869	LumA	126	0	0	6.63106	8.58121
			8.02697	11.474	13.6033	15.2989	9.88294		GSM36811	Claudin	62	0	1	6.05455	8.59363
			7.72375	10.4918	13.1252	14.0386	10.1011		GSM36852	LumA	107	0	0	6.49841	8.59627
			7.78602	10.4546	12.7686	14.7566	11.1637		GSM50127	Her2	62.9	0	0	6.1193	8.60285
			8.17488	11.6435	12.8922	15.2153	10.2653		GSM37032	LumA	86	0	0	5.73218	8.61012
			8.23736	10.6816	13.2175	14.8341	10.3299		GSM36885	Normal	40	0	1	6.62137	8.61294
			8.05702	10.8146	12.7053	14.7755	9.96459		GSM36903	Claudin	8	0	1	6.05951	8.61706
			8.44483	11.5376	12.9758	15.1075	10.9181		GSM36944	Claudin	112	0	0	7.04182	8.61756
									GSM50128	LumB	27.6	0	0	5.37102	8.61854
									GSM36952	Claudin	13	0	0	6.3993	8.62562
									GSM37058	Claudin	64	0	1	6.04839	8.64903
									GSM37046	LumB	86	0	0	6.05465	8.65972
									GSM36972	Her2	37	0	1	5.73203	8.66105
									GSM36806	LumA	92	0	0	6.06543	8.67376
									GSM50078	Basal	83.8	0	0	6.38116	8.6824
									GSM50049	LumA	66	0	0	6.48399	8.69175
									GSM36993	Normal	98	0	0	6.49684	8.70108
									GSM36923	Basal	23	1	0	7.02498	8.71865
									GSM36812	LumA	80	0	0	6.09361	8.7273
									GSM36782	LumA	66	0	0	5.91161	8.76112
									GSM50071	Her2	69.8	0	0	5.92402	8.7746
									GSM50051	LumA	45.2	0	0	6.20912	8.78156
									GSM37008	LumA	70	0	1	5.91695	8.78805
									GSM37015	LumA	122	0	0	6.4234	8.78913
									GSM36916	LumA	125	0	0	6.60838	8.79537
									GSM36859	LumA	130	0	0	6.7689	8.80596
									GSM36994	LumA	2	0	1	6.57403	8.80731
									GSM37036	Her2	15	0	1	5.55788	8.81786
									GSM37000	Claudin	137	0	0	5.89947	8.827
									GSM36967	Her2	15	0	1	5.85544	8.82862
									GSM37059	LumA	83	0	0	5.95707	8.843
									GSM37009	Claudin	122	0	0	6.19407	8.8735
									GSM37027	Basal	17	1	0	6.17327	8.90213
									GSM37052	Claudin	32	0	0	7.21669	8.91792
									GSM36864	LumB	84	0	0	5.86222	8.92087
									GSM36909	Claudin	95	0	0	6.56036	8.96154
									GSM37050	Claudin	18	0	0	5.03072	8.98184
									GSM50098	LumA	30.8	0	1	6.49576	8.98975
									GSM37024	LumA	95	0	0	6.00206	8.99102
									GSM36983	LumA	75	0	1	6.85672	8.99133
									GSM36831	LumA	87	0	0	5.50885	8.99607
									GSM50099	LumA	15.6	0	1	5.76793	9.01521
									GSM36886	Claudin	94	0	0	7.66178	9.03211
									GSM50066	Claudin	14.9	0	0	5.47157	9.06233
									GSM36809	Claudin	56	0	0	5.91063	9.06652
									GSM50080	LumA	87	0	0	6.01479	9.11293
									GSM36826	Claudin	58	0	0	5.89979	9.11545
									GSM50061	Claudin	47.5	0	0	6.2065	9.1499
									GSM36936	Claudin	109	0	0	6.32465	9.16788
									GSM36818	Claudin	62	1	0	6.20344	9.24963
Figure 4e

## Sheet: Figure S4
Supplementary Figure 4a
Gene symbol	FOXF2_Pearson correlation coefficient_p value
FOXF2	0
TIMP2	1e-05
DACT1	1e-05
ASPN	1e-05
COL5A2	1e-05
COL6A1	1e-05
COL1A2	1e-05
SPOCK	1e-05
FBN1	1e-05
COL5A1	1e-05
ECM2	1e-05
SPON1	1e-05
ADAM12	1e-05
OSF-2	0.0001
ITGBL1	0.0001
CTSK	0.0003
COL6A3	0.0003
PCOLCE	0.0003
FSTL1	0.0003
CSPG2	0.0004
FST	0.0007
COL1A1	0.0008
PLAU	0.0008
COL5A3	0.0008
COL10A1	0.0015
CDH11	0.0022
SPARCL1	0.0031
COL16A1	0.0032
DKK3	0.0033
OGN	0.004
RUNX2	0.0042
COL18A1	0.007
LOXL2	0.0087
COL3A1	0.0087
ITGA11	0.0113
COL15A1	0.0127
LOXL1	0.0128
DSPG3	0.0201
SPARC	0.0203
COMP	0.0312
Supplementary Figure 4b

## Sheet: Figure 5
Figure 5a
Figure 5c
Figure 5d
Experiment 1
MDA-MB-231
BMP4 promoter	siControl			Average	siFOXF2			Average	Rel. value
-897/+146	3.5403	4.4286	3.9263	3.96507	1.8413	2.4736	1.6408	1.98523	0.500681
-646/+146	2.4568	2.6738	2.935	2.68853	3.1478	2.6718	2.955	2.92487	1.0879
SMAD1 promoter	siControl			Average	siFOXF2			Average	Rel. value
-345/+200	6.3837	6.9158	5.6874	6.32897	1.4829	1.9259	2.4595	1.9561	0.309071
-100/+200	1.5083	1.255	1.2214	1.32823	1.2478	1.2058	1.4819	1.31183	0.987653
MCF-7
BMP4 promoter	Vector			Average	FOXF2			Average	Rel. value
-897/+146	5.151	4.568	3.989	4.56933	9.378	9.508	9.886	9.59067	2.09892
-646/+146	2.078	2.114	1.787	1.993	2.526	1.589	2.077	2.064	1.03562
SMAD1 promoter	Vector			Average	FOXF2			Average	Rel. value
-345/+200	5.6851	4.889	5.258	5.27737	12.287	13.387	12.658	12.7773	2.42116
-100/+200	3.725	3.658	4.089	3.824	5.668	4.669	5.189	5.17533	1.35338
Experiment 2
MDA-MB-231
BMP4 promoter	siControl			Average	siFOXF2			Average	Rel. value
-897/+146	6.754	6.589	7.287	6.87667	3.759	3.147	2.497	3.13433	0.455793
-646/+146	3.554	2.687	3.157	3.13267	2.589	3.547	3.089	3.075	0.981592
SMAD1 promoter	siControl			Average	siFOXF2			Average	Rel. value
-345/+200	6.8837	6.3158	5.7874	6.32897	2.6829	1.6259	2.1595	2.1561	0.340672
-100/+200	1.5083	1.255	1.2214	1.32823	1.2478	1.2058	1.4819	1.31183	0.987653
MCF-7
BMP4 promoter	Vector			Average	FOXF2			Average	Rel. value
-897/+146	4.308	3.998	3.368	3.89133	9.758	8.989	9.258	9.335	2.39892
-646/+146	2.011	2.321	2.487	2.273	1.997	2.088	2.235	2.10667	0.926822
SMAD1 promoter	Vector			Average	FOXF2			Average	Rel. value
-345/+200	3.589	3.974	4.496	4.01967	7.787	7.59	7.398	7.59167	1.88863
-100/+200	4.258	3.058	3.687	3.66767	3.187	3.789	4.412	3.796	1.03499
Figure 5e
BMP reporter
Experiment 1
MDA-MB-231
siControl			Average	siFOXF2			Average	Rel. value
11494589472	14639881225	13838091970	1.33242e+10	9230370693	9095752688	11191917727	9839347036	0.738458
Vector			Average	FOXF2			Average	Rel. value
6818769209	7436854632	8271355864	7508993235	11657684597	12050151722	12814101129	1.2174e+10	1.62125
MCF-7
Vector			Average	FOXF2			Average	Rel. value
9983	8431	9412	9275.33	12136	14539	13713	13462.7	1.45145
Experiment 2
MDA-MB-231
siControl			Average	siFOXF2			Average	Rel. value
12370482206	11401463816	10923886928	11565277650	9537321586	9412951192	8527305879	9.15919e+09	0.791956
Vector			Average	FOXF2			Average	Rel. value
8127143150	7201443127	8546862169	7.95848e+09	16598189953	9008296365	13655488548	1.30873e+10	1.64445
MCF-7
Vector			Average	FOXF2			Average	Rel. value
8417	9944	8881	9080.67	8350	23401	12246	14665.7	1.61504
Figure 5f						Figure 5g						Figure 5h-i
GSE2034_GSE2603 dataset Primary tissues			GSE2034_GSE2603 dataset Primary tissues			GSE14020 dataset Metastatic tissues			GSE14020 dataset Metastatic tissues			GSE2034_GSE2603 data
NBM (n = 36)	BOM (n = 61)		NBM (n = 36)	BOM (n = 61)		NBM (n = 47)	BM (n = 18)		NBM (n = 47)	BM (n = 18)		ID_REF	Subtype	BOMFS_time	BOMFS_event	FOXF2	BMP4	Smad1	Gene	Group	BOMFS_Cutoff
6.5671	7.50638		3.99613	4.06079		7.91765	8.48322		6.30002	6.61323		GSM36865	Claudin	103	0	6.4498	6.41888	3.4306	FOXF2	FOXF2low, n = 140	5.51413
7.01001	7.57813		4.04475	3.98725		8.15596	9.06024		6.20808	7.04168		GSM37018	LumB	20	0	5.54186	6.46999	3.45568		FOXF2high, n = 228
6.98505	6.55683		4.01081	4.02628		9.33435	8.99987		6.17283	7.3211		GSM36820	LumB	141	0	5.62535	7.40256	3.46429	BMP4	BMP4low, n = 103	4.70054
6.48125	6.96794		4.0778	3.81692		8.91464	8.82584		6.05914	7.17712		GSM36886	Claudin	94	0	7.66178	6.74945	3.52117		BMP4 high, n = 265
9.24463	6.5834		3.77014	4.14931		9.23093	8.34097		6.81679	7.90583		GSM36794	Claudin	87	0	5.86038	6.77374	3.5831	Smad1	Smad1low, n = 193	4.19088
5.70252	6.51676		3.69715	3.75803		7.8793	9.74614		6.0439	6.63858		GSM36893	Her2	124	0	5.91619	6.63723	3.60034		Smad1high, n = 175
7.34802	7.3034		3.75241	4.05462		8.18229	8.06918		5.45827	6.60555		GSM37021	Basal	109	0	7.55757	5.66529	3.60393		FOXF2low/BMP4low, n = 59
6.70763	6.79394		4.3873	4.39991		7.92471	8.29761		6.17149	7.07274		GSM50108	LumA	47.5	0	5.21101	7.90561	3.63095		FOXF2low/BMP4high, n = 81
6.79417	6.66958		4.25236	4.27724		8.15902	8.76887		5.82941	6.10259		GSM36929	Her2	93	0	5.21907	6.41961	3.63581		FOXF2high/BMP4low, n = 44
6.39853	7.1008		4.56074	4.65529		8.59762	8.84001		5.45558	7.0502		GSM36941	Basal	9	0	7.04919	6.15746	3.63638		FOXF2high/BMP4high, n = 184
6.51491	7.95635		4.40451	4.7053		9.3499	8.3975		6.53515	6.808		GSM36833	Basal	54	0	5.09561	7.02699	3.64322		FOXF2low/SMAD1low, n = 83
6.39292	9.47097		4.02611	4.20876		8.04937	9.29784		6.29629	6.50338		GSM36960	Basal	51	0	7.53737	7.08055	3.64402		FOXF2low/SMAD1high, n = 57
6.91999	7.09997		3.86621	4.24212		8.28298	8.83483		6.32019	6.67358		GSM36873	LumB	100	0	5.61698	6.52406	3.66529		FOXF2high/SMAD1low, n = 110
6.2951	7.49782		3.75357	4.22274		8.7136	7.90731		6.0178	8.47992		GSM36817	Basal	113	0	4.67225	6.11419	3.66914		FOXF2high/SMAD1high, n = 118
6.29996	6.47342		3.7814	3.98411		9.83775	8.40513		6.60153	6.85711		GSM36912	Claudin	97	0	5.48209	6.05764	3.67336
7.08055	7.67311		3.94146	3.94725		7.68767	8.78835		6.38659	6.77648		GSM36841	LumB	134	0	5.50415	6.85024	3.68273
6.02228	6.8577		3.9619	3.93152		8.64368	8.70528		6.41667	6.71713		GSM37017	Basal	108	0	5.29137	5.78035	3.68697
6.86071	6.93288		4.14891	3.71221		8.35521	9.70283		6.65745	6.94839		GSM37042	Her2	14	0	5.26512	6.3935	3.69261
6.16234	6.11523		4.05878	4.15096		7.98535			6.66533			GSM50069	Normal	46	0	5.33208	7.73581	3.69715
7.98173	6.28786		4.09397	4.06704		7.57342			6.6459			GSM36942	LumA	152	0	6.35509	6.4246	3.71057
7.03681	6.65241		3.83501	4.08853		7.96031			6.08367			GSM36944	Claudin	112	0	7.04182	7.37132	3.7109
6.40846	7.03568		4.18259	3.82892		8.49779			6.88915			GSM37052	Claudin	32	0	7.21669	6.26245	3.71135
7.13193	6.08599		4.16027	3.93632		8.91076			6.12347			GSM36955	Her2	25	1	5.61454	6.28479	3.71221
7.34874	8.04207		4.09582	4.08536		8.57855			7.09914			GSM36889	Claudin	108	0	6.57355	6.67441	3.71253
6.18942	7.48206		4.13454	4.14417		9.62619			6.63969			GSM36824	Basal	86	0	6.88987	6.5037	3.7317
6.56092	6.28479		3.64402	3.93182		8.19463			6.91635			GSM50107	Basal	74.5	0	5.25534	6.68978	3.73297
6.6751	6.52571		4.60437	4.1003		8.17882			6.53236			GSM36857	LumB	95	0	5.05873	6.88937	3.74134
5.93919	7.1417		4.38295	4.67615		8.48486			6.29213			GSM37022	Basal	30	0	5.42377	6.40846	3.75241
7.08831	7.53102		4.34556	4.23251		8.28071			6.45694			GSM36931	Basal	37	0	5.97964	6.29996	3.75357
6.41281	6.82957		4.22511	4.29414		7.80512			6.41276			GSM36815	LumA	72	1	5.34372	6.51676	3.75803
6.84089	6.63197		5.56718	4.6873		9.68023			6.32227			GSM36850	LumA	121	0	5.58827	7.05796	3.75818
7.73581	6.70975		4.61264	4.59404		9.26174			6.3552			GSM37045	Basal	123	0	5.25397	6.33282	3.76526
6.84188	6.83346		4.32453	4.67788		7.48198			6.31641			GSM36877	Her2	43	0	5.19923	7.34802	3.77014
6.64063	7.09525		4.3997	4.64603		8.40991			6.02989			GSM50034	Her2	87	0	5.56143	7.43734	3.77083
6.59516	6.52943		4.43663	4.37467		9.19078			6.21086			GSM36891	Basal	87	0	6.75507	6.0763	3.77154
6.82296	6.73967		5.98103	4.20329		8.1807			5.82586			GSM36822	Basal	50	0	5.21494	6.16541	3.7795
	6.93806			4.79177		8.15475			6.25875			GSM36900	Basal	109	0	5.13051	6.34469	3.78124
	7.59731			5.33556		9.45761			6.50209			GSM50095	LumA	78.5	0	6.05818	6.84188	3.7814
	6.85534			4.19941		8.2877			6.04128			GSM36975	Her2	110	0	5.72808	7.37659	3.78947
	6.29556			4.7111		8.16185			6.06621			GSM50046	Basal	96.5	0	7.66621	6.34424	3.79463
	7.59382			4.82694		8.34897			6.11063			GSM36843	LumB	77	0	5.67584	7.06649	3.80835
	7.43109			4.9241		7.91157			6.49852			GSM36988	LumB	96	0	5.21561	6.66961	3.8103
	8.07325			4.41843		8.54014			6.12519			GSM50078	Basal	83.8	0	6.38116	6.87446	3.81575
	7.59057			4.19088		7.75171			7.57402			GSM50114	LumA	15.6	1	5.33537	6.73177	3.81692
	7.89321			4.60726		8.01919			6.20173			GSM36834	Her2	109	0	5.15516	6.73069	3.81855
	6.19717			4.20847		7.87182			6.43443			GSM36937	Basal	11	0	5.79433	6.16838	3.82614
	6.92059			4.28113		8.46714			6.65314			GSM36938	Her2	108	0	5.95243	6.93316	3.82808
	6.28307			4.70054								GSM36946	LumB	26	1	5.83507	6.65241	3.82892
	6.60168			4.23169								GSM36927	Basal	8	0	6.49191	6.2951	3.83501
	7.03899			4.25127								GSM36940	Basal	134	0	5.11702	6.09644	3.84644
	6.56252			4.26041								GSM36935	Basal	114	0	5.15877	6.52207	3.84805
	6.79443			4.33672								GSM36981	Basal	87	0	5.13757	10.7587	3.8525
	7.31776			4.33193								GSM50120	LumA	44.2	0	6.63733	7.46485	3.85631
	6.94684			4.35196								GSM37054	Her2	66	0	5.44343	6.34508	3.85703
	6.81788			4.53546								GSM36963	LumB	60	0	5.60312	6.93536	3.86018
	8.17389			4.51698								GSM50103	Basal	22.1	0	5.89941	6.59516	3.86621
	6.99648			4.21267								GSM37046	LumB	86	0	6.05465	6.87185	3.86834
	7.63997			4.39039								GSM50105	LumA	86.3	0	5.84927	7.23391	3.86984
	6.73177			4.39461								GSM50073	Claudin	87	0	6.78862	6.9755	3.87017
	6.34685			4.56649								GSM36924	LumB	29	0	5.55074	6.87528	3.87094
	7.49612			4.94866								GSM50102	Basal	8	0	5.51448	6.95167	3.8714
												GSM50130	Her2	40.3	0	5.46808	6.19814	3.87503
												GSM36964	Her2	12	0	5.4264	6.77308	3.88283
												GSM36828	Basal	76	0	5.42363	6.51904	3.88507
												GSM50093	Basal	94.3	0	5.89135	7.10948	3.88745
												GSM37011	LumA	60	0	5.47756	7.27027	3.89574
												GSM36990	LumA	143	0	4.95409	7.7832	3.89722
												GSM36869	LumA	126	0	6.63106	7.67809	3.90661
												GSM36788	Claudin	79	0	5.6394	6.41514	3.91126
												GSM36959	Claudin	120	0	5.21218	6.59078	3.91316
												GSM37030	LumB	44	0	5.50876	7.19629	3.9213
												GSM36876	Basal	133	0	5.26189	6.35196	3.92558
												GSM36906	Her2	101	0	5.52985	5.9787	3.92593
												GSM36910	LumA	125	0	5.15166	7.6503	3.92727
												GSM50054	Claudin	48.6	0	9.59196	6.77082	3.92835
												GSM36908	LumB	15	0	4.95666	5.88638	3.93087
												GSM37055	Her2	59	0	4.83058	7.77003	3.93089
												GSM50097	LumB	64.7	1	5.60706	6.94684	3.93151
												GSM50098	LumA	30.8	1	6.49576	6.81788	3.93182
												GSM50085	Her2	78	0	5.82178	6.53994	3.93445
												GSM36887	Normal	108	0	5.46288	7.19518	3.93582
												GSM37039	LumA	48	1	5.83522	6.60168	3.93632
												GSM36821	Her2	88	0	5.58918	6.87631	3.93822
												GSM36853	LumA	105	0	5.43134	7.92596	3.93826
												GSM36872	Her2	7	0	6.06713	9.24463	3.94147
												GSM50084	LumA	76.8	0	5.71757	7.31752	3.94269
												GSM36939	Basal	14	1	5.53837	6.11523	3.94725
												GSM36810	LumB	105	0	5.8166	6.68188	3.94897
												GSM36777	LumA	79	0	5.53792	6.49492	3.95474
												GSM36780	Her2	84	0	5.50785	8.12239	3.9566
												GSM36829	LumB	157	0	5.98686	6.41268	3.95687
												GSM50096	Claudin	16.6	0	6.14377	6.64063	3.9619
												GSM36867	LumA	108	0	4.68364	6.07848	3.96391
												GSM37034	Her2	88	0	5.31066	7.89571	3.96401
												GSM36997	LumB	44	0	6.10622	6.56069	3.96513
												GSM50075	Claudin	87.8	0	5.70298	6.87279	3.96792
												GSM36827	Claudin	156	0	5.18393	6.18118	3.97051
												GSM36847	Basal	85	0	7.51727	6.45722	3.97413
												GSM36984	LumB	138	0	5.14962	6.8775	3.97679
												GSM36837	Her2	137	0	5.87452	7.79808	3.97875
												GSM50122	LumB	38.9	1	5.51413	6.34685	3.9841
												GSM36805	Her2	100	0	5.08693	6.42335	3.98678
												GSM36911	LumB	80	1	4.90033	7.67311	3.98725
												GSM36855	Claudin	128	0	7.09864	6.64175	3.98982
												GSM36936	Claudin	109	0	6.32465	7.68688	3.99252
												GSM36880	Normal	97	0	6.28757	7.38491	3.99316
												GSM36985	LumB	55	0	5.29353	7.71895	3.99455
												GSM36933	Her2	110	0	5.47461	7.11991	3.99553
												GSM36974	LumB	23	0	4.76162	6.16234	3.99613
												GSM36961	Her2	153	0	5.40559	6.7501	4.00766
												GSM37060	Normal	81	0	5.5795	6.95672	4.00769
												GSM50071	Her2	69.8	0	5.92402	8.07018	4.00799
												GSM50121	LumB	49.4	0	5.06358	9.64838	4.00825
												GSM50067	Basal	9.2	0	5.05207	6.41281	4.01081
												GSM50094	Basal	38.6	0	5.87738	6.87283	4.01245
												GSM36989	LumB	11	0	6.1027	6.45377	4.01386
												GSM36854	Claudin	105	0	5.18323	6.41086	4.01553
												GSM50052	Basal	54.7	0	5.84189	6.45928	4.01846
												GSM36799	Her2	75	0	6.02204	8.04603	4.01905
												GSM36796	Normal	118	0	6.34197	6.91355	4.02028
												GSM36913	LumA	109	0	6.04163	7.97794	4.02133
												GSM36953	Basal	84	0	5.51258	7.08066	4.0221
												GSM36890	Basal	116	0	5.50736	6.54927	4.02463
												GSM36800	LumB	37	0	5.53755	7.01001	4.02611
												GSM37004	LumB	35	1	4.97651	7.59731	4.02628
												GSM50087	LumB	99.7	0	5.1185	6.60511	4.0303
												GSM37019	Normal	146	0	6.40318	6.58533	4.03468
												GSM50119	Basal	50.2	0	5.49544	6.26987	4.03673
												GSM36991	Basal	114	0	4.8175	5.88154	4.04002
												GSM36995	Her2	113	0	5.45514	6.98897	4.04372
												GSM36875	Basal	7	0	5.00085	5.70252	4.04475
												GSM36892	Her2	110	0	5.17943	5.87171	4.04522
												GSM36856	LumB	86	0	5.45242	6.11971	4.04622
												GSM36947	LumB	16	1	5.37944	7.03568	4.05462
												GSM36803	LumA	93	0	5.37699	6.43207	4.05817
												GSM37027	Basal	17	0	6.17327	7.13193	4.05878
												GSM36949	Basal	6	1	4.58032	6.08599	4.06079
												GSM36864	LumB	84	0	5.86222	6.8235	4.0614
												GSM50131	LumB	55.1	1	5.76093	7.49612	4.06704
												GSM50065	Her2	69.7	0	5.6008	6.46176	4.06825
												GSM36895	LumA	96	0	5.03024	6.8303	4.06956
												GSM36909	Claudin	95	0	6.56036	6.65628	4.07715
												GSM36973	LumA	25	0	5.13231	6.86071	4.0778
												GSM37028	LumA	39	0	5.36889	7.6885	4.08271
												GSM36950	LumA	28	1	6.07378	8.04207	4.08536
												GSM50092	Her2	77.4	0	5.19137	6.03491	4.0858
												GSM37023	Her2	14	1	5.78763	7.59057	4.08853
												GSM36849	LumA	110	0	5.27096	6.36249	4.08911
												GSM50063	Claudin	37.3	0	6.47783	7.08831	4.09397
												GSM50042	Basal	52.9	0	5.29056	6.33004	4.09453
												GSM36920	Her2	20	0	7.20591	6.51491	4.09582
												GSM36781	Her2	147	0	5.6615	6.26254	4.09687
												GSM36898	Normal	7	1	6.81384	7.49782	4.1003
												GSM50123	Basal	46.8	0	5.61254	6.592	4.10203
												GSM36844	LumB	121	0	5.82442	6.90896	4.10252
												GSM50086	Her2	99.7	0	5.45801	6.45674	4.10418
												GSM36809	Claudin	56	0	5.91063	7.6132	4.10651
												GSM50048	Claudin	72.8	0	6.62564	6.29673	4.10701
												GSM36851	Her2	100	0	5.38067	7.25626	4.11369
												GSM37038	LumB	60	0	5.03233	6.26771	4.11473
												GSM50072	Normal	128.9	0	5.79992	6.66936	4.11474
												GSM37049	Her2	29	0	5.95372	6.54907	4.11511
												GSM36790	LumA	107	0	6.66685	6.41457	4.11636
												GSM50053	LumA	47.6	0	5.91167	7.04295	4.11829
												GSM36787	LumB	72	0	5.75015	6.29397	4.11938
												GSM36863	Her2	98	0	4.88943	6.60542	4.12447
												GSM36779	LumA	132	0	4.40324	7.18737	4.12678
												GSM50059	LumB	91.6	0	5.49085	8.2945	4.12695
												GSM36846	Basal	103	0	6.80851	6.50997	4.13007
												GSM36785	LumB	57	0	5.12122	7.48262	4.13162
												GSM50110	Basal	62.3	0	5.55841	6.57174	4.13341
												GSM37040	Claudin	6	0	7.40849	6.18941	4.13454
												GSM50091	LumB	86.3	0	5.0162	7.50049	4.13633
												GSM36813	Normal	49	1	6.23741	6.5834	4.14417
												GSM36915	Normal	97	0	5.93137	6.62546	4.14448
												GSM37051	Claudin	18	0	6.15769	6.56092	4.14891
												GSM36976	LumA	38	1	5.33675	6.70975	4.1493
												GSM36972	Her2	37	1	5.73203	6.63197	4.15096
												GSM37050	Claudin	18	0	5.03072	6.94354	4.15347
												GSM37000	Claudin	137	0	5.89947	7.42244	4.15499
												GSM50081	LumA	60.8	0	5.817	6.61145	4.15551
												GSM36923	Basal	23	0	7.02498	6.39292	4.16027
												GSM37044	Her2	112	0	5.2302	8.96371	4.16076
												GSM37062	LumB	54	0	5.65949	6.50267	4.16084
												GSM50036	LumA	109.8	0	5.61449	6.50769	4.16192
												GSM36848	LumA	105	0	5.64982	7.75119	4.16427
												GSM37048	Normal	87	0	5.55234	6.48209	4.16498
												GSM36866	LumA	107	0	4.95577	7.65406	4.16629
												GSM36795	Basal	88	0	4.79974	6.65765	4.17653
												GSM37057	LumB	59	0	6.03948	7.66161	4.17788
												GSM36808	Basal	58	0	5.61035	6.65134	4.18022
												GSM36840	LumA	86	0	5.7287	8.54538	4.18076
												GSM37002	Basal	16	0	6.81181	7.03681	4.18259
												GSM36928	LumA	23	1	5.90281	6.93288	4.19088
												GSM37016	Her2	108	0	5.0122	6.41671	4.19176
												GSM36832	LumA	119	0	5.27958	6.40772	4.19258
												GSM50101	LumA	76.3	1	5.81929	6.99648	4.19941
												GSM36952	Claudin	13	0	6.3993	6.61296	4.20021
												GSM36888	LumB	28	0	6.20274	7.41596	4.20054
												GSM36970	LumA	116	0	5.23352	6.67529	4.20135
												GSM50099	LumA	15.6	1	5.76793	8.17389	4.20329
												GSM36934	Her2	171	0	6.54636	6.64397	4.2034
												GSM50128	LumB	27.6	0	5.37102	7.26609	4.20478
												GSM36825	LumA	99	0	5.73968	7.26387	4.20642
												GSM37032	LumA	86	0	5.73218	7.0806	4.20662
												GSM37003	LumB	19	1	5.97438	6.93806	4.20847
												GSM37026	LumA	36	1	5.20641	7.89321	4.20876
												GSM36968	Her2	152	0	5.32753	7.28458	4.21066
												GSM50062	LumB	36.8	0	5.4042	6.46475	4.21111
												GSM36816	Claudin	98	0	5.85043	6.57185	4.21194
												GSM36801	LumB	125	0	5.38599	6.61736	4.21263
												GSM36943	Normal	19	1	6.57213	6.28786	4.21267
												GSM36860	Her2	30	1	5.4274	6.79394	4.22274
												GSM36797	Basal	9	0	6.8092	6.42886	4.22447
												GSM36778	Her2	50	0	5.94182	6.5671	4.22511
												GSM36982	Normal	92	0	5.80875	7.06886	4.23031
												GSM36966	Basal	90	0	5.35359	5.97361	4.23044
												GSM37006	LumB	71	1	6.03982	6.85534	4.23169
												GSM36956	Her2	32	1	5.58217	6.52571	4.23251
												GSM37007	LumB	59	1	5.41595	6.29556	4.24212
												GSM37058	Claudin	64	1	6.04839	6.79443	4.25127
												GSM50060	Her2	41.6	0	5.14778	5.93919	4.25236
												GSM36811	Claudin	62	1	6.05455	6.96794	4.26041
												GSM36958	Normal	111	0	6.13156	7.33153	4.26494
												GSM50074	LumA	87.8	0	5.70877	8.25948	4.27709
												GSM37037	LumB	19	1	4.71229	6.28307	4.27724
												GSM36901	Basal	101	0	4.16418	5.73066	4.2776
												GSM36980	LumA	122	0	5.8437	6.94709	4.27918
												GSM37047	Basal	108	0	6.10838	6.55156	4.28005
												GSM36784	Normal	57	1	6.03317	7.50638	4.28113
												GSM36858	Her2	14	0	6.04729	6.67351	4.28752
												GSM36802	Her2	92	0	5.9945	6.46029	4.29408
												GSM37020	Her2	48	1	5.59393	8.07325	4.29414
												GSM37033	LumA	161	0	5.25883	6.44014	4.30103
												GSM36951	LumA	104	0	5.22551	7.2884	4.30651
												GSM50118	LumB	75.4	0	5.19536	6.93467	4.30763
												GSM36926	Her2	24	0	6.08345	6.91999	4.32453
												GSM50061	Claudin	47.5	0	6.2065	6.17439	4.32609
												GSM37053	Basal	33	1	6.07491	6.56252	4.33193
												GSM36868	LumA	123	0	6.16721	7.17299	4.33317
												GSM36903	Claudin	8	1	6.05951	6.47342	4.33672
												GSM36852	LumA	107	0	6.49841	7.53437	4.34206
												GSM36798	Basal	106	0	6.15101	6.63063	4.34469
												GSM50082	Normal	85.3	0	5.57526	7.16286	4.34549
												GSM50068	LumA	41.8	0	5.80491	6.84089	4.34556
												GSM36882	Normal	99	0	5.96977	6.80663	4.3477
												GSM50116	LumA	43	0	5.54527	6.77267	4.35097
												GSM37013	LumA	66	1	6.1315	7.43109	4.35196
												GSM36992	Her2	104	0	5.44031	6.34773	4.35258
												GSM37043	Claudin	161	0	6.68862	6.94747	4.3542
												GSM37024	LumA	95	0	6.00206	6.80622	4.35833
												GSM36907	LumA	86	0	6.33774	7.47677	4.36105
												GSM50039	LumB	85	0	5.06184	6.52087	4.3622
												GSM37014	Her2	143	0	4.90679	8.56997	4.3635
												GSM36932	Claudin	96	0	6.01422	7.42338	4.36729
												GSM50112	Basal	14.2	0	5.06199	6.43472	4.36949
												GSM36894	Normal	109	0	5.47229	7.92185	4.37383
												GSM36812	LumA	80	0	6.09361	7.06924	4.37384
												GSM36996	Her2	24	1	5.7639	6.52943	4.37467
												GSM36925	LumA	104	0	6.21161	6.94613	4.38013
												GSM36842	Normal	81	0	5.84618	6.3385	4.38101
												GSM36806	LumA	92	0	6.06543	6.67694	4.38118
												GSM36884	Her2	129	0	5.44732	6.63471	4.38253
												GSM36835	Basal	14	0	5.70023	6.48125	4.38296
												GSM36905	Claudin	17	0	4.80833	6.39853	4.3873
												GSM36994	LumA	2	1	6.57403	7.09525	4.39039
												GSM36965	Normal	134	0	6.30602	6.87324	4.39283
												GSM36885	Normal	40	1	6.62137	7.09997	4.39462
												GSM36945	LumA	92	0	5.81787	7.80579	4.395
												GSM36859	LumA	130	0	6.7689	6.29915	4.39656
												GSM50127	Her2	62.9	0	6.1193	6.7142	4.39891
												GSM36902	Claudin	28	0	6.11365	6.79417	4.3997
												GSM37035	LumB	14	1	4.42085	6.19717	4.39991
												GSM36999	LumA	37	0	5.26322	7.9845	4.40275
												GSM50035	Basal	22.1	0	5.47005	6.6751	4.40451
												GSM50083	LumA	87.4	0	5.56516	7.22272	4.41343
												GSM36791	LumA	79	0	5.89388	7.51116	4.41478
												GSM37015	LumA	122	0	6.4234	7.15356	4.41599
												GSM36874	Normal	30	1	5.9027	7.95635	4.41843
												GSM50090	LumA	81.5	0	5.4623	6.61254	4.42237
												GSM36921	LumB	108	0	5.83413	7.52431	4.42528
												GSM37061	LumA	105	0	5.83978	7.09796	4.42835
												GSM36818	Claudin	62	0	6.20344	6.98505	4.43663
												GSM50040	Basal	90.8	0	4.93884	6.295	4.43813
												GSM36804	LumA	88	0	5.88787	6.64139	4.44101
												GSM36845	LumA	54	0	5.35018	6.40177	4.44215
												GSM36930	Her2	84	0	4.87788	6.22209	4.44248
												GSM36826	Claudin	58	0	5.89979	7.2	4.45171
												GSM37005	LumA	56	0	6.13579	7.45029	4.45224
												GSM50066	Claudin	14.9	0	5.47157	6.27133	4.45786
												GSM37009	Claudin	122	0	6.19407	6.89628	4.46661
												GSM36896	LumA	102	0	5.30474	6.49747	4.47158
												GSM50051	LumA	45.2	0	6.20912	7.89106	4.48108
												GSM36948	LumB	87	0	4.86484	6.03551	4.49157
												GSM36899	Her2	169	0	4.91382	7.19149	4.49254
												GSM50047	LumA	64.9	0	5.67467	6.72068	4.50086
												GSM36782	LumA	66	0	5.91161	7.75246	4.51559
												GSM36979	LumB	107	0	5.24436	6.63924	4.51561
												GSM36862	Basal	25	1	6.56532	6.66958	4.51698
												GSM50037	LumB	82.3	0	6.22602	8.02456	4.53372
												GSM50070	Her2	40.3	1	6.24985	7.31776	4.53546
												GSM36793	Normal	101	0	6.20629	6.62615	4.54286
												GSM36998	LumA	5	0	7.31077	6.38411	4.54541
												GSM36871	LumA	84	0	6.643	7.54972	4.54671
												GSM50080	LumA	87	0	6.01479	7.63852	4.55224
												GSM36977	Basal	124	0	5.11241	6.43674	4.55527
												GSM50089	Normal	104.9	0	6.10676	6.57875	4.55784
												GSM36969	Basal	32	0	5.32751	6.02228	4.56074
												GSM36971	LumA	19	1	6.83857	6.82957	4.56649
												GSM50038	LumB	77.6	0	5.42994	6.47396	4.56949
												GSM37059	LumA	83	0	5.95707	7.6414	4.57595
												GSM50049	LumA	66	0	6.48399	7.26972	4.57969
												GSM50043	LumB	62.8	0	5.45303	7.57654	4.58446
												GSM36839	LumA	32	1	5.6793	7.3034	4.59404
												GSM36922	LumB	113	0	4.86521	6.43174	4.59556
												GSM36879	Basal	39	0	6.00817	6.82315	4.59792
												GSM36962	Normal	114	0	6.31117	8.14649	4.59965
												GSM37029	LumB	47	0	5.68459	7.34874	4.60437
												GSM37008	LumA	70	1	5.91695	7.59382	4.60726
												GSM50106	Claudin	19	0	6.08124	6.82296	4.61264
												GSM37025	LumA	107	0	5.66615	7.81271	4.61727
												GSM36883	Normal	88	0	5.79066	8.55135	4.61755
												GSM36823	Basal	119	0	5.2987	6.41772	4.62249
												GSM37056	Normal	82	0	6.00296	8.94968	4.62349
												GSM36830	LumA	117	0	4.70134	7.03655	4.63376
												GSM50104	Normal	81.2	1	5.71569	7.63997	4.64603
												GSM50044	LumB	67.4	0	6.01293	6.20918	4.64913
												GSM36954	Her2	19	1	5.08165	7.48206	4.65529
												GSM36814	Her2	61	0	6.68598	6.63338	4.67061
												GSM37036	Her2	15	1	5.55788	6.9206	4.67615
												GSM36881	LumB	11	1	5.68788	9.47097	4.67788
												GSM36918	Claudin	11	1	5.63583	6.8577	4.6873
												GSM36957	LumA	47	1	6.03798	7.14171	4.70054
												GSM36792	LumB	71	1	5.09348	6.55683	4.7053
												GSM50064	Normal	11.3	0	5.35443	6.4361	4.70942
												GSM36870	Her2	30	1	5.82344	7.1008	4.7111
												GSM36819	Normal	131	0	5.81955	7.77254	4.7267
												GSM36987	Normal	97	0	5.48	6.21564	4.74889
												GSM36807	Normal	88	0	6.018	6.75263	4.75067
												GSM36978	Normal	148	0	5.89975	7.20278	4.75879
												GSM36878	LumB	98	0	4.90354	7.92177	4.7691
												GSM50115	LumB	53	0	5.6947	7.66458	4.78572
												GSM36789	LumB	51	1	5.77492	7.57813	4.79177
												GSM50045	Claudin	129	0	6.2986	7.09119	4.79456
												GSM36783	LumA	52	0	5.37976	8.02053	4.81818
												GSM36838	Her2	34	0	6.11242	6.52588	4.82627
												GSM37041	Normal	9	1	5.84935	7.039	4.82694
												GSM36919	LumA	153	0	6.34593	7.12993	4.84478
												GSM50100	LumA	69.7	0	5.45527	6.87845	4.91549
												GSM36967	Her2	15	1	5.85544	7.53102	4.9241
												GSM36983	LumA	75	1	6.85672	6.83346	4.94866
												GSM37010	LumA	101	0	4.99966	7.3719	4.97808
												GSM36836	LumA	99	0	6.35267	7.16439	4.9876
												GSM50111	LumA	87.6	0	5.18074	6.86564	5.00176
												GSM36916	LumA	125	0	6.60838	7.82306	5.0283
												GSM36861	Normal	155	0	5.76985	7.20959	5.03546
												GSM36914	LumA	84	0	5.50308	7.45534	5.05529
												GSM36917	Normal	144	0	5.94433	6.99152	5.06209
												GSM36904	Her2	98	0	5.39036	6.39073	5.09132
												GSM36786	Normal	66	0	6.12125	6.81852	5.12704
												GSM37012	LumA	132	0	5.38169	7.62498	5.19144
												GSM36831	LumA	87	0	5.50885	7.8365	5.23667
												GSM37001	Normal	33	1	5.77871	6.73967	5.33556
												GSM37031	LumB	18	0	7.22677	9.81266	5.53075
												GSM36986	LumA	77	0	6.0643	7.98173	5.56718
												GSM36993	Normal	98	0	6.49684	7.45007	5.7948
												GSM36897	Normal	25	0	6.87287	6.70763	5.98103
												GSM50079	Basal	78.2	0	5.43801	6.91373	6.47972

## Sheet: Figure S5
Supplementary Figure 5

[truncated: 5 more sheets: Figure 6, Figure S6, Figure 7, Figure S7, Figure 8]
